# Supplementary material for: Timing-Dependent Effects of Dexamethasone in a Mouse Model of Neonatal Hypoxic–Ischemic Brain Injury: A Transcriptomic Analysis of Synaptic Signaling and Calcium Homeostasis
Source: Int J Mol Sci. 2026 May 29;27(11):4920. doi: 10.3390/ijms27114920 (PMC13256103; doi:10.3390/ijms27114920)
Supplement: Supplementary file 1 [file ijms-27-04920-s001.zip]

Archive with 1 entries (1 files):
- ijms-4315929-supplementary.xlsx
