# Supplementary material for: Timing-Dependent Effects of Dexamethasone in a Mouse Model of Neonatal Hypoxic–Ischemic Brain Injury: A Transcriptomic Analysis of Synaptic Signaling and Calcium Homeostasis
Source: Int J Mol Sci. 2026 May 29;27(11):4920. doi: 10.3390/ijms27114920 (PMC13256103; doi:10.3390/ijms27114920)
Supplement: Supplementary file 1 [file ijms-27-04920-s001.zip › ijms-4315929-supplementary.xlsx]

## Sheet: DEG_Control_Pre
	id	baseMean	baseMeanA	baseMeanB	foldChange	log2FoldChange	pval	padj
17056	Prune2	48.7333	89.1484	8.31823	0.0933076	-3.42186	4.69093e-41	7.73909e-37
7932	Gfm2	1537.77	2572.6	502.94	0.195498	-2.35477	9.08078e-32	7.49074e-28
13853	Nelfcd	46.6585	85.2277	8.08929	0.0949139	-3.39724	6.56106e-25	3.60815e-21
7556	Focad	60.406	102.369	18.4432	0.180164	-2.47262	1.28211e-23	5.28807e-20
14240	Nt5dc2	174.611	316.353	32.87	0.103903	-3.26669	1.62283e-23	5.35467e-20
7383	Fdft1	650.787	1056.47	245.109	0.232009	-2.10775	2.17637e-23	5.9843e-20
16485	Pltp	442.216	715.411	169.022	0.236259	-2.08156	3.62269e-23	8.53816e-20
20540	Tctn1	61.4664	103.325	19.6077	0.189767	-2.3977	1.34571e-22	2.7752e-19
4325	Cdc23	70.1979	116.466	23.9303	0.205471	-2.28299	1.54182e-22	2.82632e-19
4861	Clvs1	111.157	166.42	55.8951	0.335868	-1.57403	5.32266e-22	8.78132e-19
20895	Tmem132a	300.451	548.22	52.681	0.0960946	-3.3794	3.70817e-21	5.56159e-18
22955	Zfp142	192.406	270.232	114.581	0.424011	-1.23783	5.40242e-19	7.42742e-16
6925	Exosc9	93.0304	150.929	35.1315	0.232768	-2.10303	6.76295e-19	8.58271e-16
11761	Lrrc61	107.937	156.438	59.4349	0.379925	-1.39621	2.26087e-18	2.66427e-15
13116	Mmp19	195.513	273.162	117.863	0.431478	-1.21264	3.68778e-18	4.05607e-15
3856	Cand2	466.074	625.029	307.119	0.491368	-1.02513	9.78201e-17	1.00865e-13
10989	Kdm1b	332.268	447.921	216.616	0.483603	-1.04811	3.75873e-16	3.64774e-13
3326	Bach2	31.5674	58.7554	4.37944	0.0745368	-3.7459	1.39858e-15	1.2177e-12
12201	Med12l	33.7821	53.5538	14.0104	0.261614	-1.93449	1.40237e-15	1.2177e-12
15668	Oxa1l	87.6223	149.662	25.5823	0.170933	-2.54849	4.40683e-15	3.63519e-12
777	3110002H16Rik	72.4001	104.709	40.0916	0.382888	-1.38501	8.70773e-15	6.84096e-12
21494	Trpt1	29.7243	51.5411	7.90762	0.153424	-2.70441	2.386e-14	1.78928e-11
316	1700040N02Rik	482.839	629.671	336.007	0.533624	-0.906106	1.08048e-13	7.75034e-11
16789	Ppt1	169.627	259.02	80.2352	0.309765	-1.69075	1.87044e-13	1.28577e-10
16573	Polg2	15.6352	28.9633	2.30703	0.0796537	-3.65012	2.44037e-13	1.61045e-10
4112	Ccdc84	73.3475	104.285	42.4095	0.406668	-1.29808	2.66626e-13	1.69184e-10
6105	Dnajb13	13.4102	23.4439	3.37654	0.144026	-2.7956	4.77886e-13	2.92006e-10
11234	Krr1	122.073	212.138	32.0072	0.150879	-2.72853	7.49942e-13	4.41877e-10
20227	Syn1	36.5675	15.9692	57.1659	3.57977	1.83987	1.65876e-12	9.43664e-10
19398	Smpd5	49.6698	72.3447	26.995	0.373144	-1.4222	2.02868e-12	1.11156e-09
18009	Rpain	95.1145	131.556	58.6733	0.445996	-1.1649	2.08865e-12	1.11156e-09
794	3110062M04Rik	123.642	201.208	46.0764	0.228998	-2.12659	2.32443e-12	1.19839e-09
16587	Polr2b	121.613	167.912	75.3148	0.448538	-1.1567	3.15745e-12	1.57853e-09
17819	Ric3	11.7128	20.9343	2.49119	0.119001	-3.07096	4.57767e-12	2.22125e-09
19997	Stab1	93.2302	130.403	56.0575	0.42988	-1.218	6.78812e-12	3.19972e-09
20511	Tcfl5	27.3882	42.5273	12.2492	0.28803	-1.79571	7.55698e-12	3.4632e-09
706	2700060E02Rik	69.8836	99.4377	40.3296	0.405577	-1.30195	1.23289e-11	5.49736e-09
6120	Dnajc14	147.093	202.62	91.5652	0.451905	-1.14591	1.32204e-11	5.73972e-09
1456	6330418K02Rik	65.6611	92.2231	39.099	0.423961	-1.238	1.72829e-11	7.31112e-09
22916	Zeb2	100.964	148.866	53.0611	0.356435	-1.48829	2.35757e-11	9.72379e-09
17174	Ptgir	4.84884	9.69768	0	0	#NAME?	2.63093e-11	1.05866e-08
12088	Mast4	23.3158	38.3962	8.23537	0.214484	-2.22106	3.1232e-11	1.22682e-08
12288	Mettl5	245.517	319.085	171.949	0.53888	-0.891963	3.31104e-11	1.27036e-08
4520	Cep290	33.0641	49.7232	16.4051	0.329928	-1.59978	4.24405e-11	1.59132e-08
11469	Lcorl	30.5621	49.6268	11.4974	0.231678	-2.10981	4.39159e-11	1.61005e-08
3986	Ccdc103	34.245	62.0708	6.41918	0.103417	-3.27345	4.56308e-11	1.63656e-08
1585	9530080O11Rik	40.5081	21.3044	59.7118	2.80279	1.48687	5.73983e-11	2.0148e-08
20678	Tgm4	93.4457	126.593	60.2982	0.476314	-1.07001	6.58268e-11	2.26252e-08
4471	Cebpz	307.17	394.158	220.182	0.558614	-0.840076	7.8492e-11	2.64278e-08
19939	Ssh1	10.956	19.114	2.798	0.146385	-2.77216	8.18062e-11	2.69928e-08
2233	Agbl5	280.859	369.545	192.172	0.520023	-0.943351	8.68882e-11	2.81075e-08
20966	Tmem198b	35.0167	53.9663	16.0672	0.297726	-1.74794	1.30006e-10	4.12469e-08
7102	Fam187a	21.16	37.2353	5.08466	0.136555	-2.87245	1.40271e-10	4.36639e-08
13411	Mterfd2	526.242	664.045	388.439	0.584959	-0.773593	1.68601e-10	5.15106e-08
8253	Gm11747	107.238	145.13	69.345	0.477813	-1.06548	1.73049e-10	5.19085e-08
12827	Mir466n	87.4746	117.996	56.9534	0.482673	-1.05088	2.00356e-10	5.90263e-08
14238	Nt5c3l	144.606	190.067	99.1451	0.521633	-0.938894	2.53283e-10	7.33098e-08
890	4930405P13Rik	102.607	155.88	49.3338	0.316487	-1.65978	2.82309e-10	8.03022e-08
11363	LOC100503496	303.612	386.04	221.183	0.572954	-0.80351	3.82986e-10	1.07093e-07
18930	Slc15a3	141.95	187.781	96.1193	0.511869	-0.966154	5.08754e-10	1.3989e-07
3366	Bbip1	114.287	151.011	77.5627	0.513624	-0.961215	9.05857e-10	2.44997e-07
20175	Surf2	86.7983	117.831	55.766	0.473273	-1.07926	1.05318e-09	2.80247e-07
18170	Rrp7a	88.1355	130.521	45.7501	0.35052	-1.51243	1.47576e-09	3.86462e-07
5115	Cplx2	115.244	70.6411	159.847	2.2628	1.17811	1.68706e-09	4.34892e-07
7701	Fxyd3	122.466	178.633	66.2993	0.371148	-1.42993	1.72735e-09	4.38429e-07
13537	Myef2	50.6447	87.6144	13.675	0.156081	-2.67963	1.83259e-09	4.56364e-07
5114	Cplx1	31.6285	16.1398	47.1172	2.91932	1.54563	1.85334e-09	4.56364e-07
13835	Nefm	290.501	205.695	375.306	1.82458	0.867561	1.95305e-09	4.73844e-07
20524	Tcp1	125.908	178.326	73.4896	0.412108	-1.27891	1.99862e-09	4.77873e-07
6087	Dnahc11	55.5502	85.5292	25.5711	0.298975	-1.7419	2.37465e-09	5.5967e-07
5368	Ctu2	464.389	636.496	292.282	0.459205	-1.12279	2.97067e-09	6.90284e-07
3726	C530008M17Rik	95.2732	61.7088	128.838	2.08783	1.062	3.38384e-09	7.75369e-07
13551	Myh6	165.004	210.88	119.129	0.564915	-0.823894	3.75282e-09	8.48138e-07
8285	Gm12360	671.3	487.555	855.044	1.75374	0.810433	3.84576e-09	8.57396e-07
9878	Hdgfrp3	317.265	398.402	236.127	0.592686	-0.75466	4.03026e-09	8.8655e-07
9613	Gse1	43.478	61.7889	25.1672	0.407309	-1.2958	4.87898e-09	1.05912e-06
6397	E230016M11Rik	96.246	127.526	64.9665	0.509439	-0.973018	5.6488e-09	1.21031e-06
13076	Mlf1ip	68.8479	92.727	44.9687	0.484958	-1.04407	5.91498e-09	1.25109e-06
5070	Cox11	56.2436	76.8628	35.6244	0.46348	-1.10942	6.86154e-09	1.43293e-06
1819	AV051173	633.646	782.119	485.173	0.620332	-0.688888	7.9226e-09	1.63384e-06
4154	Ccl3	8.12254	14.4647	1.78034	0.123081	-3.02232	8.34873e-09	1.70046e-06
15961	Pdap1	64.4756	86.7925	42.1586	0.48574	-1.04174	1.34271e-08	2.70148e-06
8125	Gm10432	25.8809	38.4019	13.3599	0.347898	-1.52326	1.67342e-08	3.32627e-06
8601	Gm16982	1253.84	979.591	1528.1	1.55993	0.641485	2.1004e-08	4.12528e-06
16607	Polr3h	348.709	432.383	265.034	0.612962	-0.706132	2.28857e-08	4.44197e-06
11743	Lrrc41	36.1173	54.9187	17.3159	0.3153	-1.6652	2.75302e-08	5.28131e-06
16351	Pkn1	60.931	81.3872	40.4748	0.497312	-1.00778	2.86775e-08	5.43819e-06
21018	Tmem252	31.5997	45.3363	17.8631	0.394014	-1.34368	3.13641e-08	5.88006e-06
8518	Gm15545	28.6686	42.9175	14.4197	0.335987	-1.57352	3.21165e-08	5.95346e-06
21920	Unkl	73.3419	97.1915	49.4923	0.509224	-0.973627	3.49521e-08	6.40711e-06
4852	Clstn1	42.3746	25.5963	59.1528	2.31099	1.20851	4.27035e-08	7.742e-06
8163	Gm10653	110.223	141.88	78.567	0.553757	-0.852675	4.86815e-08	8.72986e-06
9976	Hipk4	274.23	194.508	353.952	1.81974	0.863729	5.60666e-08	9.9461e-06
17423	Rad9a	964.819	1174.08	755.559	0.643533	-0.635913	5.97408e-08	1.04851e-05
1147	4930562F07Rik	42.1915	58.0732	26.3099	0.453047	-1.14227	6.31093e-08	1.07699e-05
11054	Kif5a	50.5107	26.0572	74.9641	2.8769	1.52452	6.32263e-08	1.07699e-05
4482	Celf4	57.5278	37.765	77.2905	2.04662	1.03324	6.35184e-08	1.07699e-05
20488	Tceal5	52.1647	30.5159	73.8135	2.41886	1.27432	6.39746e-08	1.07699e-05
7056	Fam155a	29.6539	13.7248	45.5831	3.32122	1.73171	6.63616e-08	1.10589e-05
4629	Chid1	291.221	398.633	183.808	0.461096	-1.11686	6.89252e-08	1.13713e-05
17473	Rapgef3	14.8644	23.2649	6.46384	0.277837	-1.84769	7.02883e-08	1.14813e-05
1670	A530088E08Rik	28.8776	43.8656	13.8896	0.316639	-1.65909	7.34017e-08	1.18283e-05
11661	Lpcat3	328.067	405.999	250.135	0.616098	-0.698769	7.38463e-08	1.18283e-05
8312	Gm13031	75.4127	103.006	47.8194	0.464238	-1.10706	8.24037e-08	1.30721e-05
1619	A230070E04Rik	2879.68	2018.89	3740.47	1.85274	0.88966	8.38501e-08	1.31748e-05
18018	Rpgrip1	638.838	788.776	488.9	0.61982	-0.690078	8.55172e-08	1.32896e-05
309	1700034P13Rik	99.2952	63.2671	135.323	2.13892	1.09688	8.65058e-08	1.32896e-05
16855	Prickle3	80.8117	120.462	41.1612	0.341695	-1.54922	8.6997e-08	1.32896e-05
16210	Phospho1	29.0908	42.0388	16.1428	0.383996	-1.38084	9.44181e-08	1.42909e-05
6375	E130003G02Rik	7861.09	6297.36	9424.82	1.49663	0.581718	9.64424e-08	1.44646e-05
9049	Gm5901	94.1543	51.4351	136.873	2.66109	1.41202	1.00026e-07	1.48669e-05
11227	Kras	43.6139	59.6832	27.5446	0.461513	-1.11556	1.02641e-07	1.51195e-05
2692	App	117.664	65.5414	169.786	2.59052	1.37324	1.07391e-07	1.56791e-05
1551	9330182L06Rik	225.835	147.627	304.043	2.05953	1.04232	1.14411e-07	1.65575e-05
19005	Slc24a5	546.116	666.538	425.695	0.638666	-0.646866	1.18989e-07	1.70702e-05
1191	4930592A05Rik	137.275	173.918	100.633	0.578623	-0.789304	1.35532e-07	1.9276e-05
5442	Cyfip1	331.243	407.076	255.411	0.627427	-0.67248	1.41222e-07	1.99135e-05
3225	BC005764	442.807	539.901	345.713	0.640327	-0.643118	1.53203e-07	2.14199e-05
2158	Adcy9	10.4036	17.9903	2.81683	0.156575	-2.67507	1.54953e-07	2.14825e-05
2264	Agxt2l2	177.493	220.923	134.064	0.606835	-0.720624	1.80214e-07	2.46407e-05
3865	Capn12	169.986	229.543	110.429	0.48108	-1.05565	1.81983e-07	2.46407e-05
5824	Ddx49	300.232	378.624	221.84	0.585911	-0.771248	1.85019e-07	2.46407e-05
4094	Ccdc66	27.8923	40.0225	15.7622	0.393834	-1.34434	1.85098e-07	2.46407e-05
13857	Nemf	122.182	155.599	88.7659	0.570479	-0.809755	1.85201e-07	2.46407e-05
18579	2020-09-05	20.8956	9.16398	32.6272	3.56037	1.83203	1.86909e-07	2.4669e-05
1459	6430531B16Rik	12.1491	19.4177	4.8804	0.251337	-1.9923	1.94934e-07	2.5524e-05
381	1700071M16Rik	435.893	552.676	319.11	0.57739	-0.792382	1.97146e-07	2.56104e-05
6039	Dlgap3	22.3878	8.32852	36.4472	4.37619	2.12967	2.03093e-07	2.61767e-05
13008	Mir762	111.302	146.16	76.4436	0.523012	-0.935084	2.13122e-07	2.72564e-05
20728	Thtpa	30.3788	44.6541	16.1035	0.360628	-1.47142	2.1769e-07	2.76265e-05
20157	Sumf2	107.577	137.651	77.5038	0.563045	-0.828678	2.26661e-07	2.85455e-05
96	1600012H06Rik	120.473	153.468	87.4779	0.570007	-0.810949	2.32947e-07	2.91148e-05
2991	Atg7	183.356	228.289	138.423	0.60635	-0.721776	2.37159e-07	2.91444e-05
16850	Prg4	165.772	207.13	124.413	0.60065	-0.735403	2.37613e-07	2.91444e-05
21252	Tor1aip2	96.8751	123.787	69.9634	0.565193	-0.823185	2.3856e-07	2.91444e-05
21108	Tmod1	189.887	236.472	143.303	0.606002	-0.722606	2.4025e-07	2.91444e-05
10353	Idua	149.706	188.079	111.333	0.591947	-0.756461	2.74473e-07	3.3053e-05
21587	Ttc16	32.7368	45.4546	20.0191	0.440419	-1.18305	2.78895e-07	3.33421e-05
18779	Sh3rf3	23.3117	10.1853	36.4382	3.57755	1.83897	2.8636e-07	3.39882e-05
16353	Pkn3	19.0802	28.3157	9.84466	0.347675	-1.52419	3.29532e-07	3.8833e-05
11883	Lysmd1	9.07167	14.9501	3.19321	0.213591	-2.22708	3.39832e-07	3.96457e-05
3635	Bysl	289.052	373.052	205.053	0.549663	-0.86338	3.41235e-07	3.96457e-05
14427	Olfm1	36.9581	19.155	54.7613	2.85885	1.51544	3.60693e-07	4.16134e-05
3523	Boc	25.0255	36.1597	13.8913	0.384165	-1.3802	3.91935e-07	4.49038e-05
22483	Vrk2	36.964	50.3941	23.5338	0.466996	-1.09852	4.00965e-07	4.56216e-05
3755	C920021L13Rik	121.066	153.401	88.7312	0.578425	-0.789798	4.14747e-07	4.66047e-05
2790	Arhgef40	106.954	135.53	78.3775	0.578303	-0.790102	4.15256e-07	4.66047e-05
13255	Mroh2a	111.9	141.397	82.4025	0.582774	-0.778993	4.35376e-07	4.85327e-05
7492	Fkbp3	106.511	135.627	77.3949	0.570645	-0.809334	4.53693e-07	5.02351e-05
16572	Polg	32.0386	46.8918	17.1854	0.366491	-1.44815	4.68574e-07	5.15369e-05
2377	Alg1	43.5206	58.6838	28.3575	0.483226	-1.04923	5.04407e-07	5.51107e-05
18451	Scrt1	47.4089	30.7463	64.0716	2.08388	1.05927	5.774e-07	6.26707e-05
20489	Tceal6	51.5643	34.1227	69.0058	2.02229	1.01599	6.27687e-07	6.76836e-05
6981	Fads3	45.6739	65.1501	26.1977	0.402113	-1.31433	6.53076e-07	6.97914e-05
8513	Gm15441	509.035	626.932	391.138	0.623892	-0.680632	6.55696e-07	6.97914e-05
8507	Gm15401	69.6687	90.098	49.2393	0.546508	-0.871686	6.78806e-07	7.17881e-05
19812	Spock2	84.5994	60.5606	108.638	1.79387	0.843079	7.62624e-07	8.01387e-05
2559	Ankzf1	323.983	393.013	254.953	0.648716	-0.624342	7.85464e-07	8.20164e-05
11988	Map1b	35.5678	22.1773	48.9584	2.20759	1.14247	8.13215e-07	8.438e-05
686	2610206C17Rik	61.8745	80.3071	43.4419	0.540946	-0.886442	8.62392e-07	8.89234e-05
4164	Ccna2	143.859	179.523	108.196	0.602688	-0.730516	9.02446e-07	9.24755e-05
16171	Phf10	32.8915	45.1967	20.5863	0.455483	-1.13453	1.04523e-06	0.000106445
20487	Tceal3	117.276	82.5967	151.955	1.83973	0.879491	1.06012e-06	0.0001073
20318	Taf10	81.5326	104.62	58.4454	0.558646	-0.839994	1.09707e-06	0.000110362
4621	Chga	30.1214	17.7016	42.5412	2.40324	1.26498	1.13648e-06	0.000113634
7154	Fam227b	16.9872	25.3713	8.60323	0.339094	-1.56024	1.14813e-06	0.000114107
6198	Dos	131.641	164.416	98.866	0.601316	-0.733806	1.16166e-06	0.000114761
885	4930404N11Rik	782.964	933.41	632.517	0.677642	-0.561405	1.21905e-06	0.000119241
21968	Usp14	95.5767	121.714	69.4393	0.570511	-0.809672	1.22147e-06	0.000119241
1015	4930481A15Rik	66.7574	87.15	46.3648	0.532011	-0.910471	1.24452e-06	0.000120777
4390	Cdk10	86.6505	62.4995	110.801	1.77284	0.82606	1.30207e-06	0.000125623
10750	Itgb1bp1	123.078	154.565	91.5918	0.592579	-0.754921	1.34263e-06	0.0001283
23353	Zmynd15	44.2037	63.766	24.6414	0.386434	-1.3717	1.34537e-06	0.0001283
3902	Card14	127.262	159.198	95.3262	0.598789	-0.73988	1.36815e-06	0.000129723
22741	Xrcc3	254.339	308.932	199.747	0.646572	-0.629117	1.39768e-06	0.000131765
4644	Chmp6	14.7641	24.2063	5.3219	0.219856	-2.18537	1.57383e-06	0.000147528
13834	Nefl	93.8613	68.5089	119.214	1.74012	0.799187	1.60956e-06	0.000150026
5742	Dcdc2b	382.299	461.192	303.407	0.657875	-0.604115	1.62937e-06	0.000151018
18486	Sdr39u1	230.943	281.828	180.058	0.638894	-0.646351	1.63903e-06	0.000151065
20106	Stx1b	14.4018	6.56805	22.2355	3.3854	1.75933	1.65272e-06	0.000151481
3227	BC016423	47.0124	62.3915	31.6332	0.507012	-0.97991	1.75799e-06	0.00016024
8656	Gm1976	29.085	40.9659	17.2041	0.419962	-1.25167	1.81878e-06	0.000164869
7292	Fbxl2	98.4968	124.397	72.5971	0.583594	-0.776964	1.83963e-06	0.000165848
20854	Tmed1	100.755	126.75	74.7605	0.589828	-0.761635	2.05818e-06	0.000183853
4105	Ccdc78	68.8419	88.7696	48.9143	0.551025	-0.85981	2.06163e-06	0.000183853
1780	AI507597	34.8384	53.1808	16.4961	0.310188	-1.68878	2.08725e-06	0.000185136
22059	Vasn	102.658	75.1107	130.205	1.73351	0.793694	2.16025e-06	0.000190587
10459	Igsf6	17.6603	9.06154	26.259	2.89786	1.53499	2.17726e-06	0.000191066
6907	Exoc3l	77.3511	56.2813	98.4208	1.74873	0.806307	2.32091e-06	0.000202595
6155	Dnm1	30.4078	16.2346	44.5809	2.74605	1.45736	2.7112e-06	0.000235418
21674	Tubgcp4	241.333	292.442	190.224	0.650467	-0.620452	2.85732e-06	0.000246807
8775	Gm2518	189.956	231.79	148.122	0.639035	-0.646033	2.89132e-06	0.000248443
18209	Rtn1	42.876	27.4148	58.3372	2.12794	1.08946	2.95351e-06	0.000252472
21402	Trim44	52.2751	34.0141	70.536	2.07373	1.05223	2.97142e-06	0.000252694
16501	Pmch	14.2461	21.5063	6.98587	0.32483	-1.62225	3.00017e-06	0.00025383
18335	Satb1	7.4539	2.28293	12.6249	5.53013	2.46731	3.06837e-06	0.000258275
9572	Grin3b	143.612	177.325	109.898	0.619755	-0.69023	3.1028e-06	0.000259848
18164	Rrnad1	505.048	602.796	407.3	0.675684	-0.565579	3.63169e-06	0.000302604
908	4930419G24Rik	49.2315	33.5455	64.9175	1.93521	0.95249	4.24492e-06	0.000349709
19025	Slc25a26	28.2681	38.8583	17.6778	0.45493	-1.13628	4.25028e-06	0.000349709
5077	Cox20	292.236	352.039	232.434	0.660251	-0.598914	4.26061e-06	0.000349709
4978	Col16a1	14.5813	21.5904	7.5723	0.350726	-1.51159	4.31109e-06	0.000352101
766	2900079G21Rik	532.452	399.197	665.706	1.66762	0.737787	4.38803e-06	0.00035662
10635	Ints8	60.6535	78.2261	43.0809	0.550723	-0.860602	4.4173e-06	0.000357238
13980	Nkx2-2as	227.146	274.812	179.481	0.653107	-0.614608	4.77211e-06	0.00038405
7694	Fuz	395.289	472.761	317.818	0.672259	-0.57291	4.91741e-06	0.000393822
17597	Rbpjl	86.1033	109.475	62.7317	0.573024	-0.803332	5.02765e-06	0.000399585
13587	Myo1h	647.075	768.925	525.225	0.683064	-0.549908	5.0378e-06	0.000399585
20905	Tmem140	101.84	126.628	77.053	0.6085	-0.716671	5.14664e-06	0.000405456
16337	Pkd1l3	367.218	439.172	295.264	0.672318	-0.572783	5.16097e-06	0.000405456
11793	Lrsam1	15.6699	23.3853	7.95452	0.340151	-1.55575	5.20569e-06	0.000407031
3089	Atp9a	10.7782	4.6367	16.9196	3.64906	1.86753	5.36684e-06	0.000417309
23340	Zmat5	155.917	111.911	199.923	1.78644	0.837089	5.40017e-06	0.000417309
21788	Ube2ql1	23.8969	14.1502	33.6435	2.3776	1.2495	5.43662e-06	0.000417309
926	4930430F08Rik	38.5889	51.4545	25.7232	0.499921	-1.00023	5.43832e-06	0.000417309
9452	Gpr162	148.715	182.344	115.086	0.631149	-0.663948	5.65301e-06	0.000431775
14236	Nt5c2	438.159	354.007	522.311	1.47542	0.561129	5.69326e-06	0.000432845
5791	Ddn	53.8049	37.5183	70.0916	1.8682	0.901649	5.73465e-06	0.000433992
12379	Mina	8.79094	14.0947	3.48719	0.247412	-2.01502	5.798e-06	0.00043661
18681	Setdb1	8.71705	14.0179	3.41624	0.243707	-2.03678	5.82217e-06	0.00043661
21663	Tubb3	26.9208	15.2149	38.6266	2.53873	1.34411	5.86147e-06	0.000437568
16212	Phox2a	11.8152	18.451	5.17947	0.280715	-1.83282	6.10299e-06	0.000453545
18013	Rpe	14.0677	21.0862	7.04934	0.334311	-1.58074	6.35592e-06	0.000470224
9308	Gnb1	17.0436	9.06297	25.0243	2.76116	1.46527	6.59148e-06	0.000485474
85	1500012K07Rik	88.965	53.4293	124.501	2.3302	1.22045	7.34381e-06	0.000538481
10453	Igsf10	270.654	325.531	215.778	0.662851	-0.593245	7.49231e-06	0.000546939
8475	Gm14872	1268.23	1494.48	1041.99	0.697225	-0.520303	7.82426e-06	0.000568655
5225	Crybg3	149.943	182.904	116.982	0.639581	-0.644802	7.86452e-06	0.000569074
4622	Chgb	62.4071	43.0253	81.7888	1.90095	0.926717	8.04854e-06	0.000577879
21465	Trp53bp1	325.314	387.445	263.183	0.679277	-0.557928	8.05626e-06	0.000577879
436	1700110K17Rik	188.253	131.754	244.752	1.85764	0.893472	8.18824e-06	0.000584803
1698	A730056A06Rik	105.526	130.26	80.7923	0.620237	-0.689108	9.32192e-06	0.000662901
10295	Htra2	25.3004	35.1646	15.4362	0.438971	-1.1878	9.50298e-06	0.000672876
15723	Pafah1b1	20.3716	11.6116	29.1316	2.50883	1.32701	9.68378e-06	0.000682748
1965	Acat3	1097.63	1292.2	903.059	0.698856	-0.516933	9.72576e-06	0.00068279
20700	Thbs3	63.3507	86.9247	39.7767	0.457599	-1.12784	9.9573e-06	0.000695932
790	3110047P20Rik	81.1926	59.2505	103.135	1.74065	0.79963	9.99733e-06	0.000695932
21850	Ucp2	16.2108	25.3651	7.05658	0.278201	-1.8458	1.00961e-05	0.000699858
23359	Znhit1	91.1608	112.563	69.759	0.619735	-0.690276	1.04559e-05	0.000721763
14230	Nsun5	240.28	289.368	191.192	0.660722	-0.597885	1.06781e-05	0.00073403
11473	Lctl	70.5986	91.3086	49.8885	0.546373	-0.872043	1.08005e-05	0.000739365
17715	Rfxank	507.3	601.157	413.444	0.687747	-0.54005	1.11898e-05	0.000759936
2630	Apbb1	7.62795	2.23864	13.0173	5.81481	2.53973	1.12348e-05	0.000759936
3773	Cacna1a	63.7021	45.8001	81.6042	1.78175	0.833295	1.12424e-05	0.000759936
18888	Skiv2l2	52.0444	67.0787	37.0101	0.551741	-0.857936	1.12853e-05	0.000759936
15607	Ormdl2	278.803	333.909	223.696	0.66993	-0.577918	1.15279e-05	0.000773118
20221	Sycp3	47.7547	65.4497	30.0597	0.45928	-1.12255	1.17922e-05	0.000787641
4713	Cilp2	35.1464	23.3812	46.9116	2.00638	1.00459	1.3246e-05	0.000880255
7927	Gfap	45.8113	68.3561	23.2665	0.340372	-1.55482	1.32855e-05	0.000880255
2797	Arid2	20.6678	29.2582	12.0773	0.412784	-1.27654	1.35388e-05	0.000893456
9931	Hexim1	90.2106	112.217	68.2043	0.60779	-0.718355	1.3999e-05	0.000920143
28	1110001A16Rik	135.316	165.14	105.491	0.638798	-0.646568	1.46366e-05	0.000958232
7288	Fbxl16	9.95101	4.23113	15.6709	3.70371	1.88897	1.50316e-05	0.000980204
14168	Nr2f1	32.14	20.8512	43.4288	2.0828	1.05852	1.59424e-05	0.0010355
7266	Fat4	122.493	88.4352	156.551	1.77023	0.823939	1.6664e-05	0.00107813
7749	Gabpb2	26.5858	37.0065	16.1651	0.436816	-1.1949	1.70548e-05	0.0010991
9987	Hist1h2ac	3.10856	5.80829	0.408824	0.0703864	-3.82856	1.73264e-05	0.00110904
11559	Lig3	13.5911	20.1567	7.02545	0.348542	-1.5206	1.73434e-05	0.00110904
3678	C1qtnf4	14.7427	7.83241	21.6529	2.76453	1.46703	1.74659e-05	0.00111256
16150	Pgm5	6.4416	10.5376	2.34558	0.222591	-2.16753	1.80871e-05	0.0011477
21150	Tnfaip2	15.0126	21.891	8.13429	0.371581	-1.42825	1.9971e-05	0.00126238
13617	Myt1l	28.9691	18.7126	39.2257	2.09622	1.06779	2.01521e-05	0.00126897
4108	Ccdc80	29.1443	39.8896	18.3991	0.46125	-1.11638	2.11228e-05	0.00132503
17323	Rab11b	65.2772	82.4334	48.121	0.583756	-0.776562	2.18152e-05	0.00136329
12097	Matn4	13.8777	20.3648	7.39056	0.362908	-1.46232	2.21052e-05	0.0013754
21815	Ubqln2	31.0302	20.244	41.8165	2.06563	1.04658	2.21758e-05	0.0013754
8198	Gm10865	96.4906	118.613	74.3681	0.626981	-0.673506	2.23231e-05	0.00137935
18228	Rundc3a	82.6598	102.616	62.7031	0.611043	-0.710654	2.29504e-05	0.00141282
17541	Rbfox3	15.6803	8.424	22.9366	2.72277	1.44507	2.40747e-05	0.00147652
21837	Ubxn8	134.91	187.898	81.9207	0.435984	-1.19765	2.59863e-05	0.00158786
2033	Acta1	12.4371	6.1527	18.7216	3.04282	1.60541	2.61503e-05	0.00159198
8452	Gm14492	17.1287	24.2689	9.98843	0.411573	-1.28078	2.65099e-05	0.00160794
20138	Sult1a1	11.8768	5.93685	17.8167	3.00104	1.58546	2.72375e-05	0.00164602
13300	Mrpl48	682.718	565.372	800.064	1.41511	0.500915	2.82975e-05	0.00170384
11036	Kif20a	390.591	460.233	320.95	0.697364	-0.520015	3.00262e-05	0.00180135
9479	Gpr39	3085.11	2592.63	3577.59	1.37991	0.46457	3.07984e-05	0.00184098
21629	Ttl	58.6178	74.3464	42.8893	0.576884	-0.793647	3.17754e-05	0.00189097
8383	Gm13704	3791.5	3002.38	4580.63	1.52567	0.609441	3.18639e-05	0.00189097
20439	Tbc1d8	63.0813	80.4886	45.674	0.567459	-0.817411	3.2369e-05	0.00191406
20539	Tctex1d4	13.1951	19.2859	7.10432	0.368368	-1.44078	3.41677e-05	0.00201321
18531	Selenbp2	8.16905	14.2179	2.12019	0.149121	-2.74545	3.4632e-05	0.0020333
12003	Map3k12	1382.69	1609.04	1156.34	0.718651	-0.476637	3.51237e-05	0.00205486
9649	Gt(ROSA)26Sor	125.062	151.442	98.6822	0.651619	-0.6179	3.67195e-05	0.00214063
15744	Palm	19.279	10.4064	28.1515	2.70521	1.43574	3.87068e-05	0.00224854
9518	Gpsm2	115.109	140.317	89.9	0.64069	-0.642301	3.93299e-05	0.00227672
22790	Ywhag	37.2403	19.7182	54.7624	2.77725	1.47366	3.9723e-05	0.00229143
8541	Gm16023	106.492	82.2438	130.74	1.58967	0.668723	4.0308e-05	0.00231708
17696	Rffl	44.1855	57.0962	31.2748	0.547756	-0.868395	4.0675e-05	0.00233006
6157	Dnm2	103.801	127.094	80.5086	0.633459	-0.658678	4.24166e-05	0.00241345
19870	Sqle	44.7831	57.4905	32.0757	0.557931	-0.841843	4.24234e-05	0.00241345
13272	Mrpl19	74.6286	94.1456	55.1116	0.585387	-0.772537	4.33164e-05	0.00245578
1516	9130024F11Rik	38.0168	26.4477	49.5859	1.87486	0.906787	4.84631e-05	0.00273006
6672	Emc4	43.4425	55.8581	31.027	0.555461	-0.848242	4.85769e-05	0.00273006
420	1700101I11Rik	851.234	693.191	1009.28	1.45599	0.541998	4.86506e-05	0.00273006
5396	Cx3cr1	24.8928	36.1338	13.6519	0.377815	-1.40425	5.39292e-05	0.00301558
16320	Pitpna	161.692	129.327	194.056	1.50051	0.585449	5.41043e-05	0.00301558
9303	Gnas	90.5662	54.4228	126.71	2.32824	1.21924	5.80274e-05	0.00321991
7295	Fbxl22	162.595	200.234	124.955	0.624043	-0.680282	5.83146e-05	0.00321991
9570	Grin2d	198.884	133.435	264.333	1.98098	0.986217	5.83557e-05	0.00321991
3342	Baiap3	113.376	137.337	89.4156	0.651066	-0.619124	5.93964e-05	0.00326641
16350	Pkmyt1	435.844	510.836	360.853	0.706398	-0.501447	6.1984e-05	0.00339155
2346	Aktip	36.0271	47.2736	24.7806	0.524195	-0.931824	6.20832e-05	0.00339155
1711	A830082K12Rik	563.627	460.004	667.251	1.45053	0.536584	6.2538e-05	0.00339597
8654	Gm19710	38.5113	49.7834	27.2392	0.547153	-0.869983	6.25758e-05	0.00339597
4356	Cdca7l	20.0971	27.793	12.4011	0.446194	-1.16426	6.58707e-05	0.00356306
6473	Edaradd	4.8176	9.22751	0.407687	0.0441817	-4.50041	6.63232e-05	0.00357582
13864	Neto1	24.6086	15.5725	33.6447	2.16052	1.11138	6.72078e-05	0.00361171
6035	Dlg4	10.5571	4.18705	16.9271	4.04273	2.01533	7.23446e-05	0.0038629
477	1810011O10Rik	3.45549	6.50443	0.406549	0.0625034	-3.99992	7.23504e-05	0.0038629
3837	Camk2a	17.1789	7.20305	27.1548	3.7699	1.91453	7.26886e-05	0.00386844
20368	Tas1r1	141.925	113.101	170.749	1.50971	0.594268	7.34141e-05	0.00389449
11865	Lynx1	2.91576	0.429524	5.402	12.5767	3.65268	7.49636e-05	0.00396394
10281	Htr1b	43.7266	31.2361	56.217	1.79974	0.847791	7.68731e-05	0.00405192
19710	Spata1	45.4709	58.7941	32.1478	0.546786	-0.870952	7.73243e-05	0.00406272
21509	Tsc2	473.832	553.845	393.82	0.711065	-0.491947	7.9497e-05	0.00416124
10629	Ints2	12.8397	18.729	6.95045	0.371107	-1.43009	7.97037e-05	0.00416124
2197	Adra2c	13.2255	7.00924	19.4418	2.77373	1.47183	8.1854e-05	0.00426002
6457	Echdc1	150.179	179.534	120.824	0.672985	-0.571353	8.66532e-05	0.00449561
12336	Mgat3	15.5513	22.0948	9.00769	0.407683	-1.29448	8.94852e-05	0.00462798
6490	Eef1a2	24.7707	15.3624	34.179	2.22485	1.15371	9.02943e-05	0.00465524
2227	Agap2	57.4432	42.6307	72.2556	1.69492	0.761216	9.46445e-05	0.00486419
17937	Rnf187	7.06056	2.90041	11.2207	3.86867	1.95184	9.49369e-05	0.00486419
14521	Olfr111	20.3386	27.5268	13.1504	0.477733	-1.06572	9.56776e-05	0.00488696
17052	Prss8	12.0925	17.6158	6.56912	0.372911	-1.4231	9.7586e-05	0.00496905
6641	Elk4	104.887	74.2747	135.5	1.8243	0.867345	9.87722e-05	0.00501221
3150	B230209E15Rik	14.2916	7.95487	20.6283	2.59316	1.37471	9.90412e-05	0.00501221
783	3110021N24Rik	118.914	93.6897	144.137	1.53845	0.621482	0.000102845	0.00518881
13727	Ncdn	12.9393	6.87892	18.9996	2.76201	1.46572	0.000103199	0.00519078
12006	Map3k15	1992.51	2300.14	1684.87	0.732508	-0.449083	0.000103657	0.00519799
20981	Tmem210	116.97	88.4327	145.508	1.64541	0.718448	0.000104493	0.00522404
1680	A630066F11Rik	88.7079	68.9272	108.489	1.57396	0.654399	0.000108513	0.00540858
10172	Hpca	11.7124	5.54058	17.8841	3.22784	1.69057	0.00010912	0.00542249
5345	Ctsa	1313.9	1584.38	1043.42	0.658567	-0.602599	0.000110413	0.00547026
20188	Sv2a	6.51953	2.39334	10.6457	4.44806	2.15318	0.00011401	0.00561914
2027	Acsm3	67.3086	83.2049	51.4124	0.617901	-0.694552	0.000114099	0.00561914
1606	A130049A11Rik	202.556	240.118	164.994	0.687136	-0.541333	0.00011685	0.00573749
9566	Grin1	11.8285	6.19984	17.4572	2.81575	1.49352	0.000117764	0.0057652
5385	Cux1	6.79769	10.6031	2.99222	0.282201	-1.8252	0.000118393	0.00577882
20271	Syt7	9.41588	4.37751	14.4542	3.30193	1.72331	0.000118778	0.00578055
2300	Ak5	7.96021	12.2834	3.63707	0.296098	-1.75586	0.000120085	0.00582695
8172	Gm10684	7.82386	13.1479	2.49984	0.190132	-2.39492	0.000126294	0.00611028
3995	Ccdc111	31.8997	41.4171	22.3823	0.540412	-0.887868	0.000126968	0.00612492
3913	Casc1	3.38899	6.00624	0.771752	0.128492	-2.96025	0.000127955	0.00614346
8544	Gm16062	352.245	411.933	292.556	0.710203	-0.493696	0.000128097	0.00614346
789	3110045C21Rik	6.8319	10.9883	2.6755	0.243486	-2.03809	0.00013045	0.00622818
1204	4931403G20Rik	61.6007	45.7557	77.4457	1.69259	0.759232	0.000130619	0.00622818
4050	Ccdc175	107.005	129.286	84.7242	0.655326	-0.609716	0.000131623	0.00625797
4507	Cep104	5.44167	9.1639	1.71944	0.187632	-2.41402	0.000136884	0.00648939
14165	Nr2c2ap	153.857	182.158	125.556	0.689269	-0.536861	0.000139625	0.0066004
8635	Gm19345	2.33653	4.48877	0.184302	0.0410585	-4.60617	0.00014553	0.00685985
2502	Ankk1	18.8181	11.726	25.9101	2.20962	1.1438	0.000149075	0.00698781
1576	9530027J09Rik	169.301	200.41	138.192	0.689547	-0.536278	0.000149416	0.00698781
17207	Ptpn18	19.5525	26.3512	12.7538	0.483995	-1.04693	0.000149515	0.00698781
6679	Eme1	513.18	595.394	430.965	0.723832	-0.466274	0.000152175	0.00708417
1676	A630019I02Rik	6.93848	1.43145	12.4455	8.69436	3.12008	0.000152435	0.00708417
11823	Ltbp3	73.7279	90.055	57.4008	0.637397	-0.649736	0.000153093	0.00709475
5274	Cspg5	20.418	10.4575	30.3786	2.90496	1.53852	0.000157583	0.00726941
16640	Pou3f3	27.8016	18.6257	36.9775	1.9853	0.989353	0.000158166	0.00726941
16680	Ppib	124.406	149.42	99.3915	0.66518	-0.588183	0.000158184	0.00726941
12233	Meg3	243.903	198.03	289.775	1.46329	0.549212	0.000158665	0.00727127
13229	Mrfap1	20.7092	12.6688	28.7495	2.26931	1.18225	0.000160502	0.00733508
6285	Dtx1	232.168	191.454	272.882	1.42531	0.511281	0.000163265	0.00742317
23418	Zzz3	56.7497	43.1614	70.3379	1.62965	0.70456	0.00016333	0.00742317
6630	Elavl3	22.2565	14.2145	30.2984	2.13152	1.09188	0.000166205	0.00753313
12069	Marcksl1	76.0284	50.2308	101.826	2.02716	1.01946	0.000166669	0.00753345
14170	Nr2f6	36.8325	26.0689	47.5962	1.82579	0.868517	0.000171064	0.00771095
16497	Plxnd1	23.0133	15.1058	30.9207	2.04693	1.03346	0.000173724	0.00780954
20359	Tapbp	144.167	170.886	117.447	0.687281	-0.541027	0.000175359	0.00786163
20731	Thumpd3	5.08956	8.38986	1.78926	0.213265	-2.22928	0.000177838	0.00795112
13068	Mkrn2	26.3836	35.5686	17.1986	0.483534	-1.04831	0.000186156	0.00830056
4300	Cd72	199.286	234.629	163.942	0.69873	-0.517194	0.000187781	0.00835043
17261	Pusl1	20.2634	27.875	12.6518	0.453875	-1.13963	0.000188659	0.00836693
11564	Lilrb4	2.20416	4.20504	0.203274	0.0483407	-4.37062	0.000189438	0.00837894
3020	Atp1a3	36.1591	21.0836	51.2345	2.43006	1.28099	0.00019023	0.00839148
163	1700010K23Rik	939.469	801.92	1077.02	1.34305	0.425511	0.000194447	0.00855465
21662	Tubb2b	29.6427	17.3301	41.9553	2.42096	1.27558	0.000195285	0.00856863
20733	Thyn1	119.8	143.331	96.269	0.671654	-0.574211	0.000195934	0.00857433
3838	Camk2b	20.3611	10.6415	30.0807	2.82675	1.49914	0.000196543	0.00857822
1621	A230072E10Rik	25.3715	16.1515	34.5914	2.14168	1.09874	0.000199517	0.00868504
22608	Wdr83	120.995	144.469	97.5209	0.675031	-0.566975	0.000203835	0.00884964
6605	Eif4a2	26.504	34.9078	18.1003	0.518516	-0.947539	0.000211394	0.00915376
20915	Tmem150c	3.22713	0.667958	5.78629	8.66266	3.11481	0.000214501	0.00926399
12209	Med19	30.5526	40.638	20.4671	0.503645	-0.989521	0.000220218	0.00948607
11728	Lrrc26	96.3484	76.0029	116.694	1.53539	0.618604	0.000222554	0.00954843
16338	Pkd2	62.9521	47.3495	78.5547	1.65904	0.730348	0.000222824	0.00954843
20510	Tcf7l2	11.9282	16.9635	6.8929	0.406337	-1.29925	0.000224156	0.00955615
21689	Tvp23a	371.863	431.389	312.337	0.724027	-0.465884	0.000224601	0.00955615
5983	Dhx32	83.0553	100.5	65.6107	0.652843	-0.615192	0.000224972	0.00955615
18465	Sdc3	28.2578	19.4012	37.1144	1.913	0.935835	0.000225321	0.00955615
10610	Inpp5f	115.958	139.046	92.8699	0.667908	-0.582279	0.000225964	0.00955885
639	2410021H03Rik	6.08775	2.05281	10.1227	4.93113	2.30192	0.000228807	0.00965439
4776	Cldn3	13.5089	7.75842	19.2594	2.48239	1.31173	0.000230709	0.00970978
3670	C1qc	7.84827	12.3156	3.3809	0.274521	-1.86501	0.00023291	0.00977747
17917	Rnf146	383.286	444.747	321.825	0.723614	-0.466707	0.000235365	0.00985546
21249	Topors	91.3345	110.334	72.3354	0.655606	-0.609099	0.000243987	0.0101906
10285	Htr2b	14.2234	22.9843	5.46244	0.237659	-2.07303	0.000244764	0.0101972
16120	Pfkp	59.9	73.5819	46.2181	0.628117	-0.670894	0.000248604	0.0103311
17001	Prrc2a	13.909	7.8785	19.9395	2.53087	1.33964	0.000250542	0.0103855
19605	Snx22	4982.32	5690.18	4274.47	0.751201	-0.412729	0.000251331	0.0103921
4001	Ccdc117	11.7622	16.8995	6.62492	0.392019	-1.35101	0.000255157	0.0105239
5348	Ctsd	10.2001	16.5837	3.8165	0.230136	-2.11944	0.000273839	0.0112663
10116	Hnrpdl	13.8977	8.16603	19.6295	2.40379	1.26531	0.00027504	0.0112876
16446	Plekhh1	180.376	212.403	148.35	0.698437	-0.517798	0.000279589	0.0114458
15947	Pcsk1n	16.6123	9.02254	24.2021	2.68241	1.42353	0.000289097	0.0118057
22889	Zcwpw1	4.23993	7.13622	1.34363	0.188283	-2.40902	0.000294699	0.0120048
1385	5430405H02Rik	40.6558	51.0899	30.2218	0.591542	-0.757448	0.000297129	0.012074
13750	Ncor2	15.7153	8.6751	22.7556	2.62309	1.39127	0.000304721	0.0123521
20600	Tesk2	34.2938	47.588	20.9997	0.441283	-1.18022	0.000313732	0.0126861
19951	Sst	2.68079	0.392764	4.96881	12.6509	3.66117	0.000317133	0.0127923
6048	Dlx1	202.382	168.193	236.571	1.40654	0.492155	0.000318143	0.0128018
22791	Ywhah	47.1915	26.5447	67.8382	2.55562	1.35367	0.00032604	0.0130876
18353	Scaf1	19.432	12.2869	26.577	2.16304	1.11306	0.000331676	0.0132815
13193	Mphosph8	57.4724	70.7713	44.1736	0.624175	-0.679978	0.000336837	0.0134516
3759	Cab39	22.5581	14.9244	30.1917	2.02297	1.01648	0.000337553	0.0134516
22910	Zdhhc5	132.729	156.9	108.557	0.691887	-0.531393	0.000344416	0.013692
10664	Iqcg	454.399	523.518	385.281	0.735946	-0.442328	0.000346015	0.013693
11042	Kif24	14.6452	7.85044	21.4399	2.73105	1.44945	0.000346243	0.013693
3030	Atp2b2	8.73595	3.94277	13.5291	3.43138	1.77879	0.000346931	0.013693
2194	Adra1d	30.4769	21.6525	39.3013	1.81509	0.86004	0.000350757	0.013811
445	1700120C14Rik	105.163	125.354	84.9717	0.677853	-0.560955	0.000352995	0.013866
20632	Tex9	62.4779	76.5102	48.4457	0.633193	-0.659284	0.000361039	0.0141483
20720	Thra	31.1745	19.3203	43.0287	2.22712	1.15518	0.000363688	0.0142183
10890	Kcnf1	41.9667	31.128	52.8053	1.69639	0.762469	0.000368606	0.0143765
21083	Tmem79	30.7027	39.5467	21.8587	0.552732	-0.855349	0.000370542	0.0144179
6690	Eml5	511.582	588.929	434.234	0.737329	-0.43962	0.000372174	0.0144474
4175	Ccne2	95.7866	114.698	76.8751	0.670238	-0.577254	0.0003771	0.0145879
684	2610203C22Rik	124.228	151.575	96.8812	0.639164	-0.645742	0.000377564	0.0145879
6426	E530011L22Rik	28.6529	36.934	20.3718	0.551572	-0.85838	0.000378844	0.0146032
2521	Ankrd24	92.6503	74.2317	111.069	1.49624	0.581346	0.000385667	0.0148315
21776	Ube2h	9.33852	4.92213	13.7549	2.7945	1.48259	0.000388515	0.0149063
13506	Mvd	10.0505	14.6331	5.46784	0.373661	-1.4202	0.000391667	0.0149924
10761	Itgbl1	36.9924	27.1453	46.8394	1.72551	0.787021	0.000395957	0.0151215
19772	Spg11	22.0491	29.2887	14.8096	0.505641	-0.983814	0.000406223	0.0154778
1912	Abhd11	9.39057	13.7331	5.048	0.367578	-1.44388	0.000408393	0.0155246
9592	Grpel1	77.2486	93.8704	60.6269	0.645858	-0.630712	0.000409987	0.0155361
22061	Vat1	43.8686	54.9858	32.7515	0.595636	-0.747497	0.000410581	0.0155361
18459	Scyl1	45.3667	61.6673	29.0662	0.471339	-1.08516	0.000420106	0.0158171
12022	Map6	21.7194	14.3415	29.0973	2.02888	1.02069	0.000420854	0.0158171
9928	Hexa	9.40139	13.7259	5.07688	0.369876	-1.43489	0.000420881	0.0158171
10182	Hps3	17.241	23.4893	10.9927	0.467987	-1.09546	0.000429986	0.016116
13391	Msx1as	144.836	180.601	109.071	0.603933	-0.72754	0.000430789	0.016116
7424	Fgf13	15.459	9.43716	21.4808	2.27619	1.18662	0.000440509	0.0163988
832	4833422C13Rik	454.028	385.066	522.99	1.35818	0.441678	0.000441127	0.0163988
16228	Pi4kb	120.635	143.092	98.1786	0.686123	-0.54346	0.000441331	0.0163988
15773	Paqr4	66.8361	87.4333	46.239	0.528849	-0.919073	0.000443859	0.0164557
18230	Runx1	1.66954	3.33908	0	0	#NAME?	0.000445871	0.0164932
2002	Acox1	109.388	129.931	88.8447	0.683781	-0.548393	0.000454901	0.0167896
15581	Oplah	12.9246	18.8878	6.96135	0.368563	-1.44002	0.000472204	0.0173893
186	1700015E13Rik	6.27985	2.59739	9.96231	3.8355	1.93942	0.000478632	0.0175543
16079	Penk	3.0313	0.646296	5.4163	8.38053	3.06704	0.000478813	0.0175543
18461	Scyl3	28.4963	36.415	20.5775	0.565084	-0.823462	0.000490966	0.01796
17164	Ptger1	1075.53	1223.02	928.032	0.758801	-0.398207	0.00049594	0.0181018
19590	Snw1	38.8629	49.3279	28.3979	0.575696	-0.79662	0.000506372	0.0184418
619	2310068J16Rik	27.2017	19.0954	35.308	1.84903	0.886768	0.000521112	0.0189368
4541	Cerkl	25.6809	33.5669	17.795	0.530134	-0.915571	0.000524519	0.0190187
18113	Rps21	2.93255	0.646296	5.2188	8.07494	3.01345	0.000526075	0.0190333
5760	Dcst1	57.891	44.7368	71.0452	1.58807	0.667275	0.000529799	0.0190899
16755	Ppp1r9b	31.5217	18.7464	44.297	2.36296	1.24059	0.000529952	0.0190899
7249	Far2	539.5	617.287	461.712	0.747971	-0.418947	0.000531783	0.0191141
2720	Arf3	122.431	86.2927	158.569	1.83757	0.877799	0.000544416	0.0195256
8095	Gm10190	18.0431	24.2802	11.8059	0.486236	-1.04027	0.000545866	0.0195351
6747	Epb4.1l1	17.15	10.9881	23.3118	2.12154	1.08511	0.000553256	0.0197568
18470	Sdccag8	1009.09	869.092	1149.09	1.32217	0.402911	0.000568942	0.0202449
17461	Rangap1	10.8166	6.15923	15.4739	2.51231	1.32901	0.000569381	0.0202449
7225	Fam86	248.924	288.688	209.16	0.724519	-0.464904	0.000572258	0.0202626
3165	B3galnt2	165.774	193.546	138.001	0.713014	-0.487997	0.000572336	0.0202626
7783	Gale	14.146	20.4815	7.81056	0.381347	-1.39082	0.000577273	0.0203937
3178	B3gnt4	34.2701	43.3379	25.2024	0.581531	-0.782071	0.000579266	0.0204204
3384	Bcas1	21.2945	27.8189	14.7701	0.530938	-0.913386	0.000584083	0.0205463
14416	Ogfod3	55.0089	42.4976	67.5203	1.5888	0.66794	0.000605489	0.021254
1616	A230056P14Rik	811.289	699.972	922.605	1.31806	0.398416	0.000608181	0.0213031
12231	Mef2d	4.88388	1.71944	8.04833	4.6808	2.22675	0.000612856	0.0214214
7747	Gabpa	141.151	165.419	116.883	0.706591	-0.501053	0.000628456	0.0219202
8032	Glipr1	203.858	236.886	170.831	0.72115	-0.47163	0.00063752	0.0221895
3195	B4galt3	78.2116	93.8369	62.5864	0.66697	-0.584307	0.000655341	0.0227617
5684	Dact3	15.09	8.04479	22.1352	2.75149	1.46021	0.000658602	0.022808
8625	Gm17801	47.3499	57.8495	36.8504	0.637005	-0.650624	0.000659438	0.022808
20060	Stk35	40.9004	50.8324	30.9683	0.609225	-0.714954	0.000666757	0.0230129
6709	Eng	12.274	17.1631	7.38495	0.43028	-1.21665	0.000668522	0.0230256
10671	Iqsec1	4.47596	1.57707	7.37484	4.67628	2.22536	0.000673206	0.0231386
7982	Gins2	11.8566	16.7406	6.97256	0.416505	-1.26359	0.000678037	0.0232563
3805	Cadm3	9.76393	5.34296	14.1849	2.65488	1.40865	0.00068805	0.0235507
15666	Ovol1	21.3734	28.0735	14.6732	0.522672	-0.936021	0.00069498	0.0237387
10581	Ina	107.7	87.5975	127.803	1.45898	0.544963	0.000702074	0.0239315
16594	Polr2i	150.247	124.912	175.583	1.40566	0.491248	0.000717385	0.0244029
3699	C2cd4b	71.3267	55.7998	86.8537	1.55652	0.638326	0.000729548	0.0247232
7026	Fam124a	6.27276	2.75904	9.78647	3.54706	1.82662	0.000729799	0.0247232
21287	Tpra1	10.2811	14.7133	5.84892	0.397526	-1.33088	0.000732248	0.0247554
899	4930413G21Rik	271.962	312.819	231.105	0.738782	-0.436779	0.00073605	0.024833
8837	Gm3985	48.8443	37.8327	59.8558	1.58212	0.661855	0.000743212	0.0250235
1201	4930599N23Rik	46.2847	33.5025	59.0669	1.76306	0.81808	0.00074785	0.0251284
9481	Gpr44	26.9187	34.974	18.8634	0.539356	-0.89069	0.000754257	0.0252922
6083	Dnaaf2	469.344	404.531	534.157	1.32044	0.401015	0.000774252	0.02591
5737	Dcakd	18.0299	25.8063	10.2535	0.397323	-1.33162	0.000793381	0.0264964
6162	Dnmt3a	17.7162	11.4761	23.9563	2.0875	1.06178	0.000807367	0.026909
11569	Limd2	98.5256	117.13	79.9212	0.682329	-0.55146	0.00081184	0.0270035
13441	Mtmr7	106.616	125.746	87.4864	0.695737	-0.523387	0.000822544	0.0273045
6344	Dynll2	30.2565	19.2845	41.2286	2.13791	1.0962	0.000844875	0.0279895
18953	Slc17a7	11.7482	6.69106	16.8053	2.51161	1.32861	0.000851651	0.0281574
22695	Wwox	33.1023	20.5348	45.6699	2.22402	1.15317	0.000856606	0.0282646
11751	Lrrc4b	6.18688	2.89347	9.4803	3.27645	1.71213	0.000860839	0.0283475
16638	Pou3f1	6.88764	3.13252	10.6428	3.39751	1.76448	0.000872807	0.0286042
4609	Chd3	32.051	19.6111	44.4908	2.26865	1.18184	0.000873335	0.0286042
10609	Inpp5e	939.78	1066.39	813.166	0.762538	-0.391118	0.000873833	0.0286042
18964	Slc1a2	14.2429	8.62668	19.8591	2.30206	1.20293	0.000880235	0.0287567
9895	Hectd2	12.1973	17.3297	7.06493	0.407677	-1.2945	0.000884884	0.0288514
19860	Sptbn1	12.8593	7.58167	18.1369	2.3922	1.25834	0.000887855	0.0288912
16552	Podxl2	26.0389	18.1405	33.9374	1.87081	0.903665	0.000894933	0.0290642
2517	Ankrd17	4.31985	1.52759	7.1121	4.65576	2.21902	0.000900057	0.0291732
1435	5930403L14Rik	7.42728	11.3581	3.49641	0.307832	-1.69978	0.000929153	0.0300572
6847	Esco1	6.5873	10.0569	3.11774	0.310012	-1.68961	0.000941185	0.0303459
12045	Mapk9	4.71159	1.86448	7.55871	4.05406	2.01937	0.000941757	0.0303459
6196	Dopey1	118.677	139.445	97.9101	0.702143	-0.510162	0.000945234	0.0303779
14143	Nptxr	7.66705	3.8925	11.4416	2.9394	1.55552	0.000947425	0.0303779
13512	Mxd3	523.786	614.556	433.015	0.704599	-0.505126	0.000948274	0.0303779
3185	B430010I23Rik	79.956	95.9073	64.0047	0.66736	-0.583463	0.000961012	0.0307039
2470	Anapc2	87.2527	66.1799	108.326	1.63683	0.710908	0.000962172	0.0307039
2007	Acp2	223.458	258.833	188.084	0.72666	-0.460648	0.000970244	0.0309017
609	2310050B05Rik	677.594	586.19	768.998	1.31186	0.391611	0.000977851	0.031084
18296	Samd11	587.19	668.604	505.775	0.756463	-0.402658	0.000980379	0.0311044
14285	Nudt17	9.90361	14.2556	5.5516	0.389432	-1.36056	0.000984197	0.0311656
16167	Phc2	3.45856	1.0043	5.91282	5.88751	2.55766	0.000991734	0.0313253
6859	Esrra	17.1352	22.7147	11.5557	0.508734	-0.975018	0.000993039	0.0313253
22758	Ybx1	51.9777	39.5335	64.4219	1.62955	0.704474	0.00099883	0.0314479
21908	Unc5a	6.2993	9.5089	3.0897	0.324928	-1.62181	0.00100868	0.0316975
6049	Dlx1as	538.412	611.739	465.085	0.760268	-0.395421	0.00102442	0.032131
8981	Gm5415	71.9325	86.5127	57.3522	0.662934	-0.593063	0.00102988	0.0321926
7326	Fbxo41	1.92794	0.216395	3.63948	16.8186	4.07199	0.0010315	0.0321926
4009	Ccdc127	8.79012	13.0696	4.51066	0.345126	-1.53481	0.00103259	0.0321926
749	2810459M11Rik	5.59376	8.63077	2.55676	0.296237	-1.75517	0.00103419	0.0321926
14251	Ntn3	21.6886	14.1561	29.2211	2.0642	1.04559	0.00104516	0.0324727
17726	Rgp1	30.8811	38.7286	23.0335	0.594742	-0.749664	0.00105089	0.0325894
12341	Mgat5b	1.94112	0.191466	3.69077	19.2764	4.26876	0.00105766	0.0327379
16222	Phyhipl	255.234	293.68	216.788	0.738176	-0.437964	0.00108303	0.0334604
3847	Camkv	14.9365	9.49267	20.3804	2.14696	1.10229	0.00109274	0.0336973
3336	Bai1	19.0513	12.3056	25.797	2.09637	1.06789	0.00110555	0.0340286
13934	Nhp2	27.6639	35.3258	20.0019	0.566212	-0.820586	0.00113065	0.034704
7559	Folr2	10.8527	15.2882	6.4171	0.419741	-1.25243	0.0011317	0.034704
18557	Sema7a	1.51866	0	3.03731	Inf	Inf	0.00113808	0.0348349
13152	Mobp	5.40691	2.20538	8.60844	3.90338	1.96472	0.00114667	0.0350329
13856	Nell2	4.17637	1.37326	6.97948	5.0824	2.34551	0.00117107	0.0357122
4537	Cept1	3.63272	6.10369	1.16174	0.190335	-2.39339	0.00118392	0.0360374
4023	Ccdc146	4.99126	7.92011	2.06241	0.260402	-1.94119	0.00119838	0.0364103
717	2700099C18Rik	64.9003	48.884	80.9166	1.65528	0.727073	0.00121019	0.0367015
5837	Dear1	265.673	214.675	316.67	1.47511	0.560827	0.00124222	0.0376038
22491	Vsnl1	4.48426	1.60471	7.3638	4.58885	2.19813	0.00124881	0.0377343
5617	D3Bwg0562e	6.95478	3.04896	10.8606	3.56207	1.83272	0.00125281	0.0377859
11039	Kif21b	11.3686	6.74274	15.9946	2.37211	1.24617	0.00127586	0.0384108
17241	Ptrf	11.4618	15.9568	6.96688	0.43661	-1.19558	0.00130146	0.0391101
18841	Simc1	35.2464	46.0004	24.4924	0.532438	-0.909314	0.00130384	0.0391106
2746	Arhgap23	6.70827	3.32666	10.0899	3.03303	1.60076	0.00130709	0.0391229
17559	Rbm25	134.929	112.825	157.032	1.39182	0.476968	0.001309	0.0391229
2149	Adcy1	11.5861	6.76189	16.4102	2.42687	1.2791	0.0013388	0.0399413
21322	Trank1	5.93701	2.65	9.22402	3.48076	1.7994	0.00135048	0.040217
19280	Slco3a1	5.84651	2.72077	8.97224	3.29768	1.72145	0.00136455	0.0405628
1085	4930526I15Rik	155.724	180.414	131.034	0.726298	-0.461367	0.00136931	0.040631
3026	Atp2a1	18.4333	24.3224	12.5442	0.515749	-0.955258	0.00137287	0.0406636
18435	Scn9a	37.502	28.1237	46.8803	1.66693	0.737197	0.0013847	0.0408997
7124	Fam19a5	8.26153	4.16906	12.354	2.96326	1.56718	0.0013858	0.0408997
13592	Myo5c	29.9609	21.9099	38.0119	1.73492	0.79487	0.00140845	0.0414474
21007	Tmem239	14.9021	9.52131	20.2829	2.13027	1.09103	0.00140938	0.0414474
3780	Cacna1h	5.13186	2.19882	8.0649	3.66783	1.87493	0.00141804	0.0416277
10821	Jph4	13.611	8.55549	18.6664	2.18181	1.12552	0.00143323	0.0419989
12042	Mapk8ip1	18.6132	12.5376	24.6887	1.96917	0.977589	0.00143978	0.042116
17248	Ptx3	13.0692	19.1391	6.99919	0.365701	-1.45126	0.00144371	0.0421339
16998	Prr7	8.18639	4.2637	12.1091	2.84003	1.50591	0.00144724	0.0421339
3937	Casz1	573.069	489.988	656.149	1.33911	0.421275	0.00144805	0.0421339
20228	Syn2	19.6197	13.4838	25.7557	1.91012	0.93366	0.00145394	0.0422308
13702	Nat8l	94.2754	77.4104	111.14	1.43573	0.521783	0.00147972	0.042904
16325	Pitpnm3	2.24335	0.408238	4.07847	9.99043	3.32055	0.00150015	0.04342
17545	Rbm10	85.2607	100.437	70.0843	0.697793	-0.51913	0.00151018	0.0436339
22539	Wbscr22	227.933	260.899	194.967	0.747292	-0.420257	0.00151761	0.0437718
13150	Mob3c	5.43371	8.94824	1.91919	0.214477	-2.22111	0.00152269	0.0438418
7273	Fbll1	12.5592	7.88461	17.2338	2.18575	1.12813	0.00155543	0.0446451
20409	Tatdn2	4.55252	1.81224	7.2928	4.02419	2.0087	0.001556	0.0446451
1338	4933430I17Rik	2.14992	3.89329	0.406549	0.104423	-3.25949	0.00156503	0.0448263
17046	Prss53	109.063	128	90.1257	0.704105	-0.506138	0.0015712	0.044925
23391	Zscan29	58.7706	70.5883	46.953	0.665166	-0.588213	0.00159445	0.0453806
10100	Hnrnpa2b1	20.637	26.7246	14.5494	0.544422	-0.877203	0.00159517	0.0453806
9817	Has1	16.0718	10.6733	21.4703	2.01159	1.00834	0.00159539	0.0453806
16873	Prkcb	16.6064	11.1005	22.1123	1.99202	0.994229	0.00162082	0.0460245
11134	Klhl34	532.812	416.872	648.753	1.55624	0.638065	0.00162844	0.0461615
5241	Csdc2	4.49618	1.82985	7.1625	3.91425	1.96874	0.00163376	0.046233
20011	Star	181.241	209.167	153.314	0.732975	-0.448164	0.00163726	0.0462527
8592	Gm16853	26.4543	33.8434	19.0652	0.563336	-0.827932	0.00165334	0.046627
17341	Rab24	90.3526	106.172	74.5335	0.702009	-0.510439	0.00167913	0.0472735
6088	Dnahc17	391.755	444.511	338.999	0.762633	-0.390939	0.0016892	0.0474761
2641	Aph1a	41.2044	50.3494	32.0593	0.636736	-0.651233	0.00170131	0.0477352
22990	Zfp276	59.1032	76.5534	41.653	0.544105	-0.878044	0.0017359	0.048623
18590	Serhl	768.823	867.727	669.919	0.772038	-0.373256	0.00177348	0.0495912
16865	Prkag1	46.8274	36.6968	56.9579	1.55212	0.634242	0.00180478	0.0503813
3869	Capn5	6.03584	2.77012	9.30156	3.35782	1.74752	0.00185687	0.0517478
9290	Gmpr2	45.8813	55.6723	36.0904	0.648265	-0.625344	0.001875	0.0521223
21500	Trpv6	402.942	345.747	460.137	1.33085	0.412347	0.00187663	0.0521223
432	1700109H08Rik	16.3273	22.1794	10.4752	0.472293	-1.08225	0.00189585	0.0525675
518	2010012O05Rik	4.13107	6.9018	1.36034	0.197099	-2.34301	0.00191518	0.0530145
8548	Gm16130	27.293	34.6112	19.9747	0.577116	-0.793067	0.00192891	0.0531412
8264	Gm11978	115.236	91.3106	139.16	1.52403	0.607895	0.00192892	0.0531412
13647	Nab2	12.1341	18.241	6.02728	0.330424	-1.59761	0.00192942	0.0531412
3257	BC030500	56.8464	43.9922	69.7006	1.58439	0.663923	0.0019548	0.0537504
9323	Gng5	5.74335	8.82818	2.65852	0.30114	-1.73149	0.00197061	0.0540952
17862	Rmdn3	7.6237	11.0471	4.20034	0.380222	-1.39509	0.00197981	0.0542572
21136	Tmsb4x	10.7821	15.5453	6.01891	0.387186	-1.3689	0.00198405	0.0542833
21510	Tsc22d1	6.89718	3.52177	10.2726	2.91688	1.54442	0.00199216	0.0544092
23210	Zfp784	94.7595	111.95	77.5688	0.692886	-0.52931	0.00199525	0.0544092
12025	Map7d1	43.0775	33.2256	52.9293	1.59303	0.671771	0.00201667	0.0549027
13123	Mmp24	638.921	722.866	554.977	0.767746	-0.381299	0.00202761	0.0550387
20719	Thpo	59.7804	47.3736	72.1872	1.52379	0.60766	0.00203043	0.0550387
4620	Chfr	11.0753	15.1134	7.03714	0.465622	-1.10277	0.00203167	0.0550387
20027	Stat6	26.5778	33.5746	19.581	0.583209	-0.777916	0.00203535	0.0550479
20176	Surf4	93.6243	109.256	77.9925	0.713851	-0.486304	0.00204343	0.0550975
9667	Gtf2ird2	12.0049	16.4844	7.52544	0.45652	-1.13125	0.00204386	0.0550975
6467	Ecsit	12.1504	16.6387	7.66201	0.460492	-1.11875	0.00204872	0.055104
11504	Leng9	14.848	20	9.69602	0.484802	-1.04453	0.00205081	0.055104
22488	Vsig2	490.436	397.009	583.862	1.47065	0.556457	0.00205413	0.055104
5288	Cst3	12.584	8.18979	16.9783	2.0731	1.05179	0.00205765	0.055109
7243	Fanci	405.377	458.606	352.148	0.767866	-0.381073	0.00207433	0.055451
3790	Cacnb4	13.8829	18.5454	9.22043	0.497182	-1.00815	0.00207714	0.055451
20241	Syngr2	3.56631	5.77215	1.36048	0.235697	-2.08499	0.00208277	0.0555043
21256	Tor4a	1.96339	3.51796	0.408824	0.11621	-3.10519	0.0020914	0.0555043
14119	Nphp4	2.31496	0.392764	4.23715	10.788	3.43136	0.00209465	0.0555043
1017	4930483K19Rik	193.981	165.601	222.36	1.34274	0.425184	0.00209548	0.0555043
4936	Cntd1	482.867	546.903	418.831	0.765822	-0.384919	0.00209596	0.0555043
5941	Dgat1	8.39739	4.70152	12.0933	2.5722	1.363	0.00210619	0.0556858
18553	Sema6a	6.46625	3.33361	9.59889	2.87943	1.52578	0.00212393	0.0559458
17936	Rnf186	6.17416	10.7153	1.63302	0.152401	-2.71406	0.00212505	0.0559458
20232	Sync	27.2898	34.4253	20.1543	0.585449	-0.772384	0.0021262	0.0559458
5759	Dcps	36.228	44.8203	27.6358	0.616591	-0.697614	0.00213566	0.0561053
22551	Wdr12	13.2064	7.49055	18.9223	2.52615	1.33694	0.00214194	0.0561807
4913	Cnnm2	80.3375	65.9118	94.7632	1.43773	0.523791	0.00215312	0.0563844
5527	Cyp46a1	1.81799	0.191843	3.44413	17.9529	4.16614	0.00216715	0.0566092
2929	Asic2	91.1687	74.6925	107.645	1.44117	0.527243	0.00216857	0.0566092
11716	Lrrc14b	287.378	247.968	326.787	1.31786	0.398195	0.00218816	0.0570305
17147	Ptcd1	397.897	451.829	343.965	0.761272	-0.393516	0.00219253	0.0570541
19346	Smarce1	17.2239	11.7025	22.7452	1.94361	0.95874	0.00221062	0.0574344
22570	Wdr38	6.35403	9.68179	3.02627	0.312573	-1.67774	0.00221818	0.0575401
3531	Bop1	69.8981	84.1449	55.6514	0.661376	-0.596458	0.00222358	0.0575896
5149	Cpxm2	6.68841	9.8841	3.49273	0.353368	-1.50076	0.00225037	0.0581657
15663	Ovca2	28.2919	35.6114	20.9724	0.588925	-0.763843	0.00225287	0.0581657
21667	Tubb6	120.046	100.32	139.771	1.39325	0.478456	0.00226036	0.0582677
9798	Hadha	39.6509	48.4787	30.8232	0.635811	-0.653331	0.00231624	0.0595476
13211	Mpst	6.99182	10.2716	3.71201	0.361384	-1.46839	0.0023181	0.0595476
7815	Gap43	41.1447	30.0261	52.2632	1.7406	0.799582	0.00232083	0.0595476
7861	Gbp5	8.3436	11.8963	4.79091	0.402723	-1.31214	0.00235639	0.060366
21062	Tmem55b	787.106	887.204	687.007	0.774351	-0.368941	0.00237305	0.0606987
10916	Kcnj3	34.3446	25.8502	42.8391	1.65721	0.728753	0.00240897	0.0615219
13429	Mtif3	711.664	803.309	620.019	0.771831	-0.373643	0.00243824	0.0621733
22857	Zc3h13	38.5798	29.5398	47.6198	1.61206	0.688903	0.0024573	0.0625626
9989	Hist1h2ae	3.26179	5.37742	1.14616	0.213143	-2.23011	0.00246503	0.0626626
17902	Rnf123	77.2011	91.3539	63.0482	0.690153	-0.535011	0.00247554	0.062833
8212	Gm11201	219.236	187.283	251.19	1.34123	0.423559	0.00248302	0.062926
541	2210016L21Rik	6.60416	3.37384	9.83448	2.91492	1.54346	0.00250623	0.0634167
12380	Mink1	12.3424	7.89028	16.7946	2.12851	1.08985	0.00251896	0.0635973
14215	Nsd1	5.47095	2.55757	8.38432	3.27823	1.71292	0.00252107	0.0635973
16966	Prpf39	874.466	984.772	764.161	0.775978	-0.365913	0.0025331	0.0638031
6010	Diras1	28.6748	21.5202	35.8295	1.66493	0.735461	0.00254348	0.063967
17711	Rfx5	20.5183	26.5083	14.5282	0.548064	-0.867584	0.00255235	0.0640923
6929	Extl1	34.6567	26.511	42.8025	1.61452	0.691105	0.00258016	0.0646923
13876	Neurod2	50.5416	27.8984	73.1848	2.62326	1.39136	0.00262268	0.0656585
16012	Pdha1	27.1301	34.2346	20.0256	0.584952	-0.773609	0.00262808	0.0656941
10383	Ifitm7	888.797	781.206	996.388	1.27545	0.351003	0.00265549	0.0662788
18689	Sf3a1	20.4601	14.5519	26.3682	1.812	0.857585	0.00266999	0.0665378
4192	Ccpg1	171.089	195.508	146.67	0.7502	-0.414652	0.00267393	0.0665378
8516	Gm15471	47.9538	57.7036	38.204	0.662073	-0.594939	0.00269055	0.0666988
4373	Cdh23	3.76082	6.18013	1.34151	0.217068	-2.20378	0.00269253	0.0666988
20034	Steap2	11.8716	7.23587	16.5072	2.2813	1.18986	0.00269253	0.0666988
12666	Mir3074-1	48.2373	58.2304	38.2441	0.656771	-0.606537	0.00271398	0.0671293
12286	Mettl3	53.4886	64.0473	42.9299	0.670284	-0.577155	0.00271937	0.0671561
2313	Akap5	8.64099	4.95748	12.3245	2.48604	1.31385	0.0027232	0.0671561
1760	AI115009	112.191	93.6804	130.702	1.39519	0.480458	0.00275654	0.0678767
22510	Vwa7	28.6471	36.8534	20.4408	0.554653	-0.850343	0.00276835	0.0680658
4030	Ccdc152	6.24204	9.55516	2.92893	0.306528	-1.70591	0.00282077	0.0692398
23040	Zfp385c	723.344	813.754	632.934	0.777795	-0.362538	0.00282449	0.0692398
22086	Vgf	49.7069	39.3983	60.0155	1.5233	0.607203	0.00283815	0.0694714
18566	Sephs1	23.1124	11.7039	34.5209	2.94952	1.56048	0.00285366	0.0697122
16747	Ppp1r3d	10.1935	6.17051	14.2166	2.30395	1.20411	0.00285643	0.0697122
18457	Scube3	43.9234	34.0629	53.7839	1.57896	0.658976	0.00286889	0.0698194
649	2410137F16Rik	63.8159	52.0968	75.535	1.4499	0.53595	0.00286929	0.0698194
3022	Atp1b1	27.6324	20.5931	34.6716	1.68365	0.751592	0.00287515	0.069859
4873	Cml1	5.74278	8.50877	2.97679	0.34985	-1.51519	0.002907	0.0705289
18314	Sap18	6.58307	9.74252	3.42361	0.351409	-1.50878	0.00292418	0.0708416
17274	Pxdn	9.74444	14.5897	4.89922	0.335801	-1.57432	0.00293214	0.0709303
19162	Slc39a5	28.1593	36.0563	20.2623	0.561964	-0.83145	0.00294755	0.0711987
10280	Htr1a	11.4502	7.37483	15.5256	2.10522	1.07397	0.00297499	0.0717084
21734	U2af2	6.0655	2.97978	9.15123	3.07111	1.61876	0.00297755	0.0717084
9489	Gpr62	189.025	216.518	161.532	0.746045	-0.422666	0.00298169	0.0717084
19256	Slc8a2	7.2116	3.78752	10.6357	2.80809	1.48959	0.00300167	0.0720838
6077	Dmtf1	15.5641	20.3862	10.742	0.526925	-0.92433	0.00301113	0.0722058
6202	Dpcd	1.20907	2.41813	0	0	#NAME?	0.00301584	0.0722138
8058	Glt25d1	276.796	241.013	312.579	1.29694	0.375114	0.00303616	0.0725435
11574	Lims2	1236.47	1381.65	1091.28	0.789838	-0.340371	0.0030384	0.0725435
7086	Fam174b	31.2256	23.6151	38.8361	1.64455	0.717689	0.00304544	0.0726065
19334	Smarca2	14.1919	9.2828	19.101	2.05768	1.04102	0.00306575	0.0729852
6188	Dok4	80.8264	94.722	66.9307	0.706602	-0.501031	0.00307451	0.0730883
17484	Rarres2	153.411	176.583	130.238	0.737547	-0.439192	0.00309899	0.0735523
2773	Arhgef11	13.0545	17.5298	8.57926	0.489409	-1.03089	0.00310295	0.0735523
2571	Anp32a	51.3397	41.3907	61.2887	1.48074	0.566314	0.00312497	0.0739535
21192	Tnk1	415.079	468.381	361.776	0.772396	-0.372587	0.00312884	0.0739535
20363	Tardbp	39.3192	48.8519	29.7865	0.609729	-0.713759	0.00313962	0.0741023
10123	Hook1	10.7287	6.68084	14.7766	2.21178	1.14521	0.00315225	0.074294
19914	Srrm3	8.5404	4.45493	12.6259	2.83413	1.50291	0.00316495	0.074487
11719	Lrrc16b	14.0067	9.32806	18.6853	2.00313	1.00225	0.00320522	0.0753238
2211	Aes	9.20533	5.16718	13.2435	2.563	1.35783	0.00320964	0.0753238
8928	Gm4980	85.5245	70.4689	100.58	1.4273	0.513284	0.00322718	0.0756279
10204	Hs2st1	7.07784	3.79718	10.3585	2.72795	1.44782	0.0032624	0.0762842
3889	Car14	67.9146	80.681	55.1481	0.683532	-0.548918	0.00326443	0.0762842
10800	Jakmip1	5.59287	2.71458	8.47117	3.12061	1.64183	0.00328648	0.0766908
9929	Hexb	55.3449	65.9256	44.7643	0.679012	-0.558491	0.00330132	0.0769283
14354	Nyap1	5.79579	2.70918	8.88239	3.27862	1.71309	0.00331834	0.0772157
9314	Gnb5	25.3016	18.8109	31.7922	1.69009	0.757102	0.00335115	0.0778693
1581	9530053A07Rik	19.2809	24.9461	13.6158	0.545807	-0.873537	0.00337941	0.0784156
14248	Ntm	9.3312	5.67981	12.9826	2.28574	1.19266	0.00340003	0.0787832
5647	D730005E14Rik	13.2717	17.5745	8.96897	0.510339	-0.970472	0.00342916	0.0793468
16245	Pigf	159.828	182.216	137.439	0.754264	-0.406858	0.00347242	0.0802353
19932	Ssb	14.5187	19.215	9.8223	0.511178	-0.968102	0.00349167	0.0805672
4477	Cela2a	53.5632	63.7756	43.3507	0.679738	-0.556949	0.00355911	0.0820087
10667	Iqck	261.222	296.158	226.286	0.764074	-0.388216	0.00358858	0.0825724
6876	Etohd2	395.691	445.811	345.571	0.775153	-0.367448	0.00360289	0.0827863
17704	Rftn2	30.5807	37.8113	23.3501	0.617544	-0.695386	0.00361864	0.0830326
14419	Ogg1	47.9544	59.8958	36.013	0.601261	-0.733936	0.00362856	0.0830641
16201	Phkg2	18.5001	23.6943	13.306	0.561569	-0.832465	0.00363009	0.0830641
8164	Gm10658	58.8571	69.3073	48.4068	0.698437	-0.517798	0.00364736	0.0833437
10252	Hspa12b	32.5617	25.0561	40.0673	1.5991	0.677261	0.00375451	0.0855701
19876	Srcin1	10.5062	5.58102	15.4315	2.76499	1.46727	0.00375517	0.0855701
13956	Nipbl	18.8418	24.1685	13.5152	0.559206	-0.838548	0.00377474	0.0858976
784	3110035E14Rik	12.5374	17.4771	7.59783	0.434732	-1.2018	0.00378873	0.0860971
21060	Tmem54	385.972	338.553	433.391	1.28013	0.356287	0.00384941	0.0873557
1565	9430041J12Rik	966.066	1075.22	856.911	0.796963	-0.327416	0.00386417	0.0875702
16731	Ppp1r1b	9.62239	5.40427	13.8405	2.56103	1.35672	0.00388558	0.0879346
12674	Mir3082	91.1221	68.7461	113.498	1.65098	0.723319	0.00392149	0.0886256
21485	Trpm1	2.0094	0.392764	3.62604	9.23211	3.20666	0.0039597	0.0893668
7718	Fzd8	44.6142	35.4227	53.8056	1.51896	0.60308	0.00397605	0.0896131
17157	Ptdss1	29.4844	36.5804	22.3885	0.612034	-0.708315	0.0039888	0.0897778
4486	Celsr2	4.88428	2.03177	7.73679	3.80791	1.929	0.0040811	0.091702
14065	Nol7	38.2771	47.3807	29.1735	0.615725	-0.699642	0.0040854	0.091702
7197	Fam69a	674.077	756.333	591.822	0.782489	-0.353858	0.00410312	0.0918049
20069	Stmn2	9.25268	5.66664	12.8387	2.26567	1.17994	0.00410562	0.0918049
16391	Plagl1	41.2072	32.2849	50.1295	1.55272	0.634802	0.00410668	0.0918049
19569	Snrnp70	141.107	115.081	167.133	1.45231	0.538349	0.00412814	0.0921599
8398	Gm14023	8.11144	12.1826	4.04023	0.331638	-1.59232	0.00415659	0.0926695
17530	Rbbp4	44.5545	53.6094	35.4996	0.662189	-0.594686	0.00421752	0.0938397
12126	Mbp	16.2984	9.44751	23.1493	2.45031	1.29296	0.00422045	0.0938397
11632	Lmtk3	46.1611	31.532	60.7901	1.92789	0.94702	0.00423349	0.0939156
9410	Gpnmb	2.22982	3.84982	0.609823	0.158403	-2.65833	0.00423525	0.0939156
22854	Zc3h12b	3.01223	1.03906	4.98541	4.798	2.26243	0.00426791	0.0945128
14195	Nrgn	83.6333	69.1818	98.0848	1.41778	0.503637	0.00430309	0.095164
11759	Lrrc59	27.0573	33.4663	20.6483	0.616986	-0.69669	0.00431154	0.0952234
14217	Nsf	4.14625	1.79096	6.50154	3.6302	1.86005	0.00433471	0.0954996
11354	L3mbtl2	114.18	132.3	96.0603	0.726077	-0.461805	0.00433563	0.0954996
19022	Slc25a23	5.75093	2.79216	8.7097	3.11934	1.64124	0.00434304	0.0955352
18894	Sla2	1209.24	1347.04	1071.43	0.795392	-0.330262	0.00437788	0.0961735
6618	Eif4g3	17.0867	9.90028	24.273	2.45175	1.29381	0.00439502	0.0963603
7810	Galt	122.506	100.727	144.285	1.43243	0.518466	0.00440258	0.0963603
520	2010016I18Rik	1.48342	2.7858	0.181041	0.0649872	-3.9437	0.00440391	0.0963603
20344	Tagln3	4.27957	1.92304	6.6361	3.45084	1.78695	0.00441194	0.0964083
11502	Leng1	316.805	357.632	275.978	0.771681	-0.373923	0.00445173	0.0970492
19211	Slc5a2	338.189	380.09	296.289	0.779523	-0.359336	0.00445304	0.0970492
15802	Parpbp	425.245	556.934	293.556	0.527093	-0.92387	0.00447851	0.09745
3040	Atp5d	3.00434	0.952065	5.05661	5.3112	2.40904	0.00448324	0.09745
8660	Gm19897	2035.37	2257.34	1813.4	0.803332	-0.315932	0.00450686	0.0978345
19858	Sptan1	19.1184	12.1961	26.0407	2.13517	1.09435	0.00451795	0.0979362
15778	Paqr9	2.03326	0.392764	3.67375	9.35359	3.22552	0.00452342	0.0979362
3297	BC055324	46.8283	56.2501	37.4064	0.665001	-0.588571	0.0045396	0.0981577
11033	Kif1a	15.0163	8.50414	21.5284	2.53152	1.34001	0.00455384	0.0983367
5457	Cyp1b1	5.75976	8.7817	2.73781	0.311763	-1.68148	0.00460348	0.0992161
21940	Uqcrc1	3.01569	1.03906	4.99232	4.80465	2.26443	0.00460659	0.0992161
11991	Map1s	1.65755	0.191843	3.12326	16.2803	4.02506	0.00465052	0.100032
22860	Zc3h18	85.3955	71.4317	99.3593	1.39097	0.47609	0.00469213	0.100749
20114	Stxbp1	32.2632	24.1457	40.3806	1.67238	0.741898	0.00469609	0.100749
6664	Elp5	94.4478	109.23	79.6656	0.729339	-0.455338	0.0047242	0.101185
23201	Zfp771	4.55726	2.04298	7.07154	3.46138	1.79135	0.00472865	0.101185
4217	Cct7	23.9773	17.8589	30.0958	1.6852	0.752918	0.0048175	0.102952
2499	Ankfy1	17.6786	22.8535	12.5037	0.547125	-0.870058	0.00482625	0.103006
998	4930471I20Rik	145.347	124.658	166.035	1.33193	0.413519	0.0048528	0.103439
9266	Gm9899	68.7483	56.9941	80.5026	1.41247	0.498222	0.00487368	0.10375
19261	Slc9a3r1	3.33054	5.29834	1.36274	0.257202	-1.95903	0.00488051	0.103756
15658	Otud7a	9.99142	6.196	13.7868	2.22512	1.15388	0.00488656	0.103756
14220	Nsg2	6.39706	3.00852	9.78559	3.25262	1.7016	0.0049052	0.103934
9175	Gm7694	19.4183	24.9046	13.9321	0.559418	-0.838001	0.00490754	0.103934
21165	Tnfrsf18	142.088	164.298	119.879	0.729641	-0.454741	0.00492082	0.104082
19818	Spp1	11.6421	18.3929	4.89127	0.265932	-1.91087	0.00499784	0.105523
19904	Srpk2	147.248	171.999	122.496	0.712186	-0.489673	0.00500177	0.105523
20640	Tfb1m	33.0008	40.5378	25.4638	0.628149	-0.67082	0.00503204	0.106026
3841	Camk2n1	9.86638	4.63029	15.1025	3.26166	1.70561	0.00505091	0.106288
19116	Slc35c1	31.4064	24.3561	38.4568	1.57894	0.658955	0.00507045	0.106564
3908	Carm1	189.12	215.103	163.137	0.758416	-0.398938	0.00510854	0.107227
7519	Flywch1	4.82251	2.25373	7.39128	3.27957	1.71351	0.00513011	0.107543
2081	Adam17	51.6234	63.8362	39.4106	0.617372	-0.695789	0.00513691	0.107549
414	1700095B22Rik	10.8246	6.82509	14.8241	2.17201	1.11903	0.00517443	0.108087
10113	Hnrnpu	54.5469	40.4397	68.6541	1.69769	0.763574	0.00517568	0.108087
12091	Mat2a	187.908	163.546	212.27	1.29792	0.376201	0.00518238	0.10809
20747	Tigd5	37.0525	29.2087	44.8962	1.53708	0.620192	0.00522334	0.108766
7771	Gadd45a	16.7444	11.8749	21.614	1.82014	0.864053	0.00522797	0.108766
1228	4931440J10Rik	19.9734	14.348	25.5989	1.78414	0.835232	0.0052734	0.109573
22703	Xcr1	3.24804	5.34313	1.15295	0.215781	-2.21236	0.00528385	0.109652
14100	Npas1	46.2072	37.3048	55.1096	1.47728	0.56294	0.0053138	0.110105
9574	Grip1	1.64427	0.216395	3.07214	14.1969	3.8275	0.00532317	0.110105
21622	Ttc9b	11.528	7.3683	15.6878	2.12909	1.09024	0.00532574	0.110105
3778	Cacna1f	17.2173	12.3273	22.1073	1.79336	0.842666	0.00533686	0.110197
3069	Atp6v1b2	6.07838	2.4802	9.67656	3.90152	1.96404	0.00536626	0.110648
1313	4933417D19Rik	171.826	148.583	195.07	1.31287	0.392724	0.00537504	0.110648
22686	Wsb1	2.76033	4.61545	0.905207	0.196126	-2.35015	0.00537881	0.110648
20260	Syt12	8.35174	11.8353	4.86821	0.411331	-1.28163	0.00543224	0.111608
9359	Gorasp1	350.593	393.514	307.673	0.781859	-0.355019	0.00544279	0.111685
6924	Exosc8	39.7756	48.2664	31.2847	0.648167	-0.625563	0.00545227	0.111741
10852	Katnb1	30.8543	38.2557	23.4529	0.613055	-0.705911	0.00549048	0.112385
11062	Kifc2	7.2415	4.03778	10.4452	2.58687	1.37121	0.00554674	0.113395
20071	Stmn4	10.5694	5.93297	15.2058	2.56294	1.3578	0.00560208	0.114385
6989	Faim2	1.54966	0.176369	2.92296	16.573	4.05076	0.0056094	0.114393
12102	Maz	17.894	12.66	23.128	1.82686	0.869365	0.00566719	0.115429
16510	Pmp22	1.86421	3.33306	0.395362	0.118618	-3.0756	0.00571431	0.116245
17771	Rhobtb3	28.838	21.9326	35.7434	1.62969	0.704598	0.00572803	0.116381
16010	Pdgfrb	8.28865	5.00913	11.5682	2.30942	1.20753	0.00586913	0.119101
8159	Gm10638	67.8448	56.5212	79.1683	1.40068	0.48613	0.00588832	0.119343
14342	Nxnl1	2.93459	4.88847	0.980703	0.200615	-2.3175	0.00589954	0.119424
6152	Dnd1	12.5928	16.7055	8.4801	0.507623	-0.97817	0.00595653	0.120174
5779	Ddah1	7.14066	3.71001	10.5713	2.8494	1.51066	0.00595667	0.120174
7251	Farp2	34.956	42.8207	27.0912	0.632666	-0.660484	0.00595843	0.120174
13762	Ndn	19.486	11.994	26.978	2.24929	1.16947	0.005979	0.120297
49	1110032F04Rik	9.74411	6.03606	13.4522	2.22863	1.15616	0.00597913	0.120297
9327	Gngt2	3.14985	5.11687	1.18284	0.231165	-2.11301	0.00600405	0.120651
21783	Ube2m	19.7757	14.1346	25.4168	1.7982	0.84655	0.00609047	0.122204
19707	Sparc	4.70183	2.14896	7.25469	3.37591	1.75528	0.00610288	0.122204
21647	Ttyh1	40.9441	49.3719	32.5163	0.6586	-0.602525	0.00610352	0.122204
7845	Gatc	167.817	190.334	145.301	0.763401	-0.389487	0.00612181	0.122312
22863	Zc3h6	54.645	64.44	44.8501	0.695997	-0.522847	0.00612375	0.122312
11650	Loxl3	483.698	540.466	426.929	0.789928	-0.340206	0.0061831	0.123348
84	1500012F01Rik	1.51407	0.191843	2.8363	14.7845	3.88602	0.00619849	0.12349
19122	Slc35e2	26.7421	32.8709	20.6134	0.627102	-0.673228	0.00620521	0.12349
4480	Celf2	1.15508	0	2.31015	Inf	Inf	0.00628164	0.124861
16699	Ppm1e	25.2414	18.8539	31.6288	1.67757	0.746376	0.00629425	0.124961
22474	Vps4b	1.04169	2.08339	0	0	#NAME?	0.00630877	0.125099
18020	Rph3a	15.2781	9.09523	21.461	2.35959	1.23854	0.0063466	0.125698
21464	Trp53	6.4866	9.29505	3.67815	0.395711	-1.33748	0.00638507	0.126308
3770	Cabyr	255.922	223.672	288.171	1.28836	0.365537	0.00640033	0.126458
22494	Vstm2l	11.2938	6.47411	16.1135	2.48892	1.31552	0.00641307	0.126558
21740	Uba1	4.37997	2.04336	6.71659	3.28703	1.71679	0.00642699	0.126682
10864	Kcmf1	4.24474	1.82094	6.66853	3.66213	1.87268	0.00646223	0.127141
12321	Mfsd3	19.9896	25.2334	14.7459	0.584382	-0.775016	0.00646574	0.127141
1141	4930557J02Rik	1.85857	3.32065	0.3965	0.119404	-3.06607	0.00653097	0.128271
6550	Egr4	9.09716	5.60667	12.5877	2.24512	1.16679	0.00659583	0.129367
18319	Sapcd1	8.41744	11.5724	5.26242	0.454737	-1.13689	0.00660246	0.129367
150	1700008J07Rik	32.9199	25.7031	40.1367	1.56155	0.642976	0.00661192	0.129399
11544	Lhfpl4	22.8063	17.1144	28.4981	1.66515	0.735653	0.00662414	0.129485
16958	Proz	211.399	184.667	238.131	1.28951	0.366825	0.00664887	0.12978
11027	Kif15	7.28688	4.05439	10.5194	2.59457	1.37549	0.00665499	0.12978
4104	Ccdc77	3.25253	1.16013	5.34492	4.60716	2.20388	0.00666556	0.129833
19317	Slx1b	31.4017	38.2764	24.527	0.640786	-0.642085	0.00668359	0.129913
8600	Gm16973	169.518	193.196	145.839	0.754875	-0.405691	0.00668814	0.129913
12104	Mb21d1	9.12621	12.4817	5.77072	0.462335	-1.11299	0.00670628	0.129913
5201	Crmp1	13.5045	9.06448	17.9444	1.97964	0.985239	0.00670686	0.129913
13951	Nipa2	10.529	14.241	6.817	0.478689	-1.06284	0.00670906	0.129913
11474	Ldb1	6.72386	3.85309	9.59464	2.49012	1.31621	0.00677775	0.13109
14302	Numa1	116.941	100.089	133.793	1.33673	0.41871	0.00679141	0.1312
20174	Surf1	137.268	118.186	156.35	1.32291	0.40372	0.00680911	0.131388
1623	A230077H06Rik	13.4685	9.4078	17.5293	1.86327	0.897837	0.00686181	0.13222
10098	Hnrnpa0	23.1822	15.4709	30.8936	1.99689	0.997752	0.00687255	0.13222
18224	Rufy2	1072.04	1189	955.083	0.803263	-0.316055	0.00687628	0.13222
20315	Tada2b	10.1151	13.6576	6.57268	0.481248	-1.05515	0.0068923	0.132374
18785	Shank3	11.2768	7.35031	15.2033	2.06839	1.04851	0.00692245	0.132798
511	2010001M06Rik	59.7449	70.2825	49.2074	0.700138	-0.514289	0.00693379	0.132861
19562	Snrk	3.78323	1.65461	5.91184	3.57294	1.83711	0.00694825	0.132942
13960	Nisch	8.55312	4.79873	12.3075	2.56475	1.35882	0.00695411	0.132942
14214	Nsa2	24.7001	30.5129	18.8873	0.618994	-0.692004	0.00699259	0.133523
11246	Krt20	24.4413	16.7959	32.0867	1.91038	0.933863	0.00700792	0.133661
22786	Ythdf2	4.20582	6.41569	1.99595	0.311104	-1.68453	0.00706711	0.134544
3731	C630020P19Rik	296.431	259.732	333.13	1.28259	0.359059	0.00708128	0.134544
1446	6230400D17Rik	217.564	249.805	185.323	0.741869	-0.430764	0.00708223	0.134544
2744	Arhgap21	7.54953	4.43051	10.6685	2.40797	1.26782	0.00708683	0.134544
4102	Ccdc73	130.62	149.245	111.995	0.75041	-0.414249	0.00711278	0.134771
16597	Polr2l	3.22903	5.09432	1.36374	0.267698	-1.90132	0.00711515	0.134771
13133	Mms19	348.757	391.94	305.574	0.779646	-0.359108	0.00715638	0.135397
1629	A330032B11Rik	30.8691	23.8767	37.8615	1.58571	0.665126	0.00724502	0.136917
18116	Rps25	57.1451	67.7195	46.5708	0.687701	-0.540146	0.00726665	0.137168
17173	Ptgfrn	3.15836	1.05378	5.26293	4.99433	2.32029	0.00728293	0.137319
10451	Iglon5	6.54468	3.57225	9.51712	2.66418	1.41369	0.00729536	0.137396
4646	Chn1	4.89903	2.38427	7.41379	3.10947	1.63667	0.00732429	0.137783
6195	Donson	31.3303	38.2054	24.4551	0.640094	-0.643643	0.00733703	0.137866
1807	AU021063	87.0668	73.947	100.187	1.35484	0.438126	0.00735039	0.13796
22777	Ypel1	34.7195	41.7711	27.6678	0.662367	-0.594296	0.00735914	0.137967
4825	Clip3	5.44397	2.61851	8.26943	3.15807	1.65904	0.0073948	0.138442
13682	Nap1l5	35.9825	26.8523	45.1127	1.68003	0.748489	0.00740124	0.138442
12001	Map3k10	20.315	14.4225	26.2075	1.81713	0.861663	0.00742176	0.138657
5247	Csf2ra	10.539	6.67215	14.4058	2.15909	1.11043	0.00742954	0.138657
20461	Tbrg1	17.2581	21.7625	12.7538	0.586043	-0.770921	0.00745938	0.139056
6016	Disc1	6.04735	8.82395	3.27075	0.370667	-1.43181	0.00751181	0.139876
6245	Drap1	18.2023	12.4448	23.9599	1.9253	0.945081	0.00754811	0.140136
5096	Cp	82.3572	94.8635	69.8508	0.736329	-0.441577	0.00755018	0.140136
21227	Tom1l1	29.7568	36.1228	23.3909	0.647539	-0.626962	0.00755128	0.140136
7774	Gadd45gip1	435.22	484.978	385.462	0.794802	-0.331333	0.00756227	0.140182
12277	Mettl20	15.9621	20.3948	11.5293	0.565306	-0.822896	0.00759738	0.140675
12192	Mea1	104.653	120.333	88.9727	0.739385	-0.435602	0.00765701	0.141494
22938	Zfp108	3.65944	1.6813	5.63758	3.3531	1.74549	0.00765907	0.141494
6125	Dnajc19	167.702	188.91	146.494	0.775469	-0.366859	0.00766735	0.141494
22605	Wdr8	15.3822	10.702	20.0624	1.87465	0.90662	0.00768576	0.141676
16710	Ppp1ca	47.553	57.596	37.5099	0.651259	-0.618696	0.00770945	0.141858
15754	Pank2	115.822	132.567	99.0774	0.747374	-0.420098	0.00771796	0.141858
7602	Foxo6	2.9309	1.00832	4.85348	4.81344	2.26707	0.00772147	0.141858
11637	Lnx1	151.58	171.473	131.688	0.76798	-0.38086	0.0077479	0.142186
20331	Taf5	216.492	244.683	188.302	0.769576	-0.377865	0.00777774	0.142354
20052	Stk25	50.7937	59.81	41.7774	0.698501	-0.517665	0.00778154	0.142354
7553	Fnip2	7.40195	10.5525	4.25143	0.402885	-1.31156	0.00778294	0.142354
17068	Psenen	5.91659	8.63253	3.20066	0.370768	-1.43141	0.00781742	0.142826
10120	Homer2	2.56609	0.776449	4.35573	5.6098	2.48795	0.00783698	0.142947
3250	BC027231	171.947	194.968	148.925	0.763846	-0.388647	0.00784139	0.142947
20799	Tln2	1.55594	0.216395	2.89548	13.3805	3.74206	0.00786027	0.143133
13583	Myo1d	10.1254	6.65521	13.5955	2.04284	1.03058	0.00791967	0.144056
18594	Serinc4	1212.31	1340.58	1084.05	0.808641	-0.306428	0.00795438	0.144528
20599	Tesk1	22.7853	29.5804	15.9902	0.540569	-0.88745	0.00797523	0.144598
12062	2020-03-04	10.9848	7.16387	14.8057	2.06672	1.04734	0.00797577	0.144598
12716	Mir328	10.4211	14.103	6.73914	0.477852	-1.06537	0.00813643	0.147349
5240	Csda	10.0754	5.77734	14.3735	2.4879	1.31493	0.00815034	0.147439
6717	Eno4	25.1358	19.0061	31.2655	1.64503	0.71811	0.00819174	0.148025
19981	St6gal1	3.68436	5.76149	1.60724	0.278962	-1.84186	0.00821283	0.148187
2146	Adck3	347.049	389.099	305	0.783862	-0.351328	0.00821866	0.148187
17113	Psmd11	3.0965	1.14428	5.04871	4.41211	2.14147	0.00823889	0.148336
2634	Apc	8.80212	5.42377	12.1805	2.24576	1.1672	0.00824487	0.148336
13820	Neat1	1.45389	2.70337	0.204412	0.0756138	-3.72521	0.0082639	0.148516
2841	Armc6	49.4101	40.1435	58.6766	1.46167	0.547621	0.00829409	0.148896
1515	9130023H24Rik	26.0823	32.4172	19.7473	0.609163	-0.7151	0.00831652	0.149137
14083	Nosip	5.88481	3.22516	8.54447	2.64932	1.40562	0.00835993	0.149753
1945	Acaa1b	12.2081	16.2536	8.16266	0.502206	-0.993649	0.00841184	0.150519
4859	Cluap1	4.63893	6.95566	2.3222	0.333857	-1.5827	0.00845674	0.151159
12063	2020-03-05	5.66948	3.09187	8.24709	2.66734	1.4154	0.00847077	0.151245
1983	Acmsd	32.2206	25.3218	39.1194	1.54489	0.627506	0.00853698	0.152263
20774	Tiparp	1.40797	2.63491	0.181041	0.0687088	-3.86336	0.00858295	0.152917
21405	Trim47	3.30055	5.21937	1.38173	0.264731	-1.9174	0.00861632	0.153346
18808	Shmt1	19.3212	24.4836	14.1588	0.578296	-0.79012	0.00864797	0.153744
9565	Grik5	15.1962	9.58719	20.8051	2.1701	1.11776	0.00869977	0.154382
1538	9330020H09Rik	35.2338	27.8736	42.5939	1.52811	0.611751	0.0087026	0.154382
18798	Shfm1	16.8811	21.9424	11.8199	0.538678	-0.892506	0.00871216	0.154385
3821	Calm1	18.9075	11.4	26.4151	2.31712	1.21233	0.00872145	0.154385
16754	Ppp1r9a	3.11404	1.2056	5.02248	4.16597	2.05865	0.00888183	0.157055
16689	Ppil2	35.2326	28.2758	42.1893	1.49207	0.577312	0.00898439	0.158698
79	1500004A13Rik	57.7148	68.5936	46.836	0.682804	-0.550457	0.00902116	0.159178
13552	Myh7	31.8857	25.3939	38.3775	1.51129	0.59578	0.00911217	0.160517
2749	Arhgap26	20.6296	15.4614	25.7979	1.66854	0.738583	0.00911651	0.160517
19911	Srrd	258.431	288.65	228.213	0.79062	-0.338943	0.00919231	0.161679
8370	Gm13476	54.7553	42.8708	66.6399	1.55444	0.636391	0.00921269	0.161756
16115	Pfkfb2	22.9227	17.227	28.6183	1.66125	0.732268	0.00922357	0.161756
22094	Vim	7.12273	10.1346	4.11089	0.405631	-1.30176	0.0092261	0.161756
23202	Zfp772	10.9018	14.3984	7.40515	0.514305	-0.959305	0.00927075	0.162313
18686	Sez6l	13.2049	9.09091	17.3189	1.90507	0.929848	0.00927753	0.162313
15694	P2ry6	5.02981	7.32082	2.73881	0.374112	-1.41846	0.00929186	0.162368
13749	Ncor1	252.268	222.857	281.679	1.26394	0.337928	0.00930285	0.162368
10082	Hmgxb3	17.5367	24.4859	10.5875	0.432393	-1.20958	0.00931025	0.162368
3239	BC021891	6.15734	3.38313	8.93155	2.64003	1.40055	0.00943224	0.164322
19208	Slc5a10	5.5809	8.03739	3.12441	0.388735	-1.36314	0.00947855	0.164955
20589	Tep1	26.9198	32.805	21.0345	0.6412	-0.641154	0.00956778	0.166332
7271	Fbl	19.9522	25.3689	14.5354	0.572963	-0.803486	0.00957921	0.166356
10057	Hltf	7.54104	10.2592	4.82289	0.470105	-1.08895	0.00960843	0.166688
19682	Sp3	114.009	130.258	97.7594	0.750506	-0.414065	0.00963816	0.166874
19299	Slit2	14.1956	9.90609	18.4852	1.86604	0.899983	0.0096475	0.166874
10190	Hras1	6.85388	3.76677	9.94099	2.63913	1.40006	0.0096495	0.166874
5626	D4Wsu53e	7.0914	4.20721	9.97558	2.37107	1.24554	0.0096664	0.166991
22524	Wasf1	6.77567	3.81407	9.73727	2.55299	1.35219	0.00968513	0.167139
13704	Nav1	19.6339	14.6401	24.6276	1.68221	0.750356	0.00972819	0.167707
12085	Mast1	76.2489	87.2394	65.2584	0.748039	-0.418815	0.00978571	0.168523
2840	Armc5	21.0025	26.0683	15.9367	0.611344	-0.709944	0.00980134	0.168616
18540	Sema3c	1.85261	0.407861	3.29736	8.08452	3.01516	0.009893	0.170015
16326	Pitrm1	3.79614	5.89775	1.69454	0.28732	-1.79927	0.00993512	0.170562
499	1810043G02Rik	17.7111	22.5378	12.8844	0.571678	-0.806726	0.00997542	0.171075
16208	Phlpp1	30.3789	23.7072	37.0506	1.56285	0.644176	0.0100234	0.17172
6663	Elp4	5.1988	7.66842	2.72918	0.355898	-1.49046	0.010044	0.171893
14085	Notch1	38.4019	45.9469	30.8568	0.671574	-0.574381	0.0100872	0.172455
20770	Timp4	52.7268	43.6537	61.7999	1.41569	0.501502	0.0101227	0.172883
9820	Has3	35.2879	28.0476	42.5283	1.51629	0.600544	0.0101818	0.173545
22617	Wdr96	15.9164	20.3952	11.4376	0.560799	-0.834444	0.0101826	0.173545
142	1700007J10Rik	286.96	252.558	321.361	1.27242	0.347577	0.0102652	0.174773
16264	Pih1d1	33.2435	39.8792	26.6078	0.66721	-0.583788	0.0103051	0.175272
21214	Tnrc18	16.8194	12.1865	21.4524	1.76035	0.81586	0.0103205	0.175314
17421	Rad54l	47.7288	56.5895	38.868	0.686842	-0.541949	0.0103289	0.175314
16774	Ppp3cb	5.64516	2.98802	8.3023	2.77853	1.47432	0.0103937	0.176234
12024	Map7	21.5831	15.916	27.2502	1.71213	0.775789	0.0104281	0.176403
21427	Trim8	22.3341	16.5638	28.1044	1.69674	0.762763	0.0104296	0.176403
4115	Ccdc85c	7.38357	4.32226	10.4449	2.41653	1.27294	0.0104358	0.176403
5174	Crebzf	13.4746	9.15493	17.7942	1.94368	0.958787	0.0104633	0.176615
6384	E130215H24Rik	51.8612	61.4749	42.2476	0.687233	-0.54113	0.0104697	0.176615
7070	Fam166b	10.386	13.743	7.02907	0.511467	-0.967287	0.0105073	0.177068
23011	Zfp326	2.19579	0.54458	3.84699	7.06415	2.82052	0.0105225	0.177144
22782	Yrdc	56.5103	66.1217	46.8988	0.709281	-0.495571	0.0105817	0.177957
3244	BC024582	36.9079	29.6986	44.1173	1.4855	0.570947	0.0106399	0.178598
16673	Ppfia2	9.82196	6.20824	13.4357	2.16417	1.11381	0.0106529	0.178598
15843	Pcbp4	5.64851	2.91612	8.38089	2.87399	1.52305	0.0106533	0.178598
8526	Gm15708	23.3228	6.54617	40.0993	6.12562	2.61486	0.0106791	0.178598
7605	Foxp3	463.176	514.33	412.022	0.801084	-0.319974	0.0107017	0.178598
6976	Fabp7	4.4748	6.83279	2.1168	0.3098	-1.69059	0.0107085	0.178598
13259	Mroh8	199.005	221.965	176.044	0.793117	-0.334394	0.0107095	0.178598
3361	Baz1a	4.8023	7.09908	2.50552	0.352935	-1.50252	0.0107123	0.178598
3899	Car9	6.0198	8.59036	3.44925	0.401525	-1.31644	0.010725	0.178598
7607	Foxq1	28.2252	22.0466	34.4038	1.5605	0.642013	0.010728	0.178598
20058	Stk32c	9.59662	6.22075	12.9725	2.08536	1.0603	0.0107462	0.17872
1349	4933433G19Rik	445.167	493.428	396.907	0.804388	-0.314036	0.0107906	0.179116
4722	Cit	6.56154	3.64034	9.48274	2.60491	1.38123	0.0107917	0.179116
1203	4931403E22Rik	310.122	344.521	275.723	0.800308	-0.321373	0.0110228	0.182576
4034	Ccdc157	50.6039	59.2039	42.004	0.70948	-0.495166	0.0110305	0.182576
1605	A130010J15Rik	7.5153	10.7926	4.238	0.392677	-1.34859	0.0110393	0.182576
4747	Clcc1	12.9321	16.9771	8.88707	0.523473	-0.933813	0.0110456	0.182576
19659	Sox11	19.9484	15.0336	24.8632	1.65384	0.725817	0.0110555	0.182576
18469	Sdccag3	147.304	164.546	130.062	0.790427	-0.339296	0.011103	0.183094
4407	Cdk5r1	3.01543	1.18431	4.84654	4.09229	2.03291	0.0111193	0.183094
4185	Ccnl2	29.248	36.0412	22.4548	0.623032	-0.682623	0.0111201	0.183094
11600	Lipt1	15.2248	19.5039	10.9456	0.561203	-0.833404	0.0112295	0.184624
12195	Mecp2	1.03616	0	2.07232	Inf	Inf	0.0112355	0.184624
3775	Cacna1c	14.5729	10.4074	18.7383	1.80047	0.848377	0.0112913	0.185357
3563	Brd8	5.989	2.56569	9.4123	3.66853	1.8752	0.0113039	0.18538
16095	Pex11c	5.21617	2.74059	7.69175	2.8066	1.48882	0.0113946	0.186681
4266	Cd300lf	1.44113	2.67899	0.203274	0.0758773	-3.72019	0.011413	0.186798
2198	Adrb1	20.5159	15.4637	25.5681	1.65342	0.725454	0.0114582	0.187351
1477	7420461P10Rik	18.9363	25.3532	12.5195	0.493804	-1.01799	0.0114784	0.187495
7387	Fdxacb1	6.46595	9.10514	3.82676	0.420286	-1.25056	0.0115205	0.187927
18805	Shisa7	19.8703	15.0803	24.6602	1.63526	0.70952	0.0115276	0.187927
20499	Tcf12	8.92188	5.59206	12.2517	2.19091	1.13153	0.0115767	0.188541
16333	Pja1	7.31067	4.05029	10.5711	2.60995	1.38402	0.0116119	0.18874
9441	Gpr15	22.6647	15.4235	29.906	1.93899	0.955302	0.011615	0.18874
19343	Smarcd1	23.6847	17.9783	29.391	1.6348	0.709114	0.011632	0.18874
1805	AU019823	306.865	341.805	271.925	0.795556	-0.329965	0.0116544	0.18874
13805	Ndufb8	4.40815	2.13967	6.67663	3.1204	1.64173	0.0116573	0.18874
18790	Shc2	74.9763	62.7083	87.2444	1.39127	0.476407	0.0116575	0.18874
17374	Rab4a	34.5838	27.5073	41.6603	1.51452	0.598859	0.011695	0.189161
12369	Mien1	3.41935	5.33952	1.49918	0.28077	-1.83254	0.0117175	0.189339
2135	Adap1	4.42111	2.06289	6.77934	3.28633	1.71648	0.0117801	0.190164
20534	Tcte1	827.51	746.98	908.04	1.21561	0.281686	0.0118195	0.190315
2453	Amph	2.9971	1.25219	4.74201	3.78698	1.92105	0.011828	0.190315
11777	Lrrfip1	2.74032	1.06035	4.4203	4.16874	2.05961	0.0118351	0.190315
7781	Gal3st4	90.8601	103.863	77.8575	0.749619	-0.415771	0.0118422	0.190315
5814	Ddx39	15.1809	19.4585	10.9034	0.560343	-0.835618	0.0118471	0.190315
21355	Trhde	12.6262	8.56306	16.6894	1.949	0.962732	0.0118857	0.190507
7581	Foxg1	21.1481	15.8625	26.4337	1.66643	0.736758	0.0118927	0.190507
9110	Gm6592	4.45638	2.16498	6.74779	3.11679	1.64006	0.0119213	0.190507
10774	Itpka	29.4683	20.2424	38.6942	1.91155	0.934739	0.0119258	0.190507
23151	Zfp651	9.51291	6.28632	12.7395	2.02654	1.01902	0.0119258	0.190507
18294	Samd1	8.83323	5.6904	11.9761	2.10461	1.07355	0.0119284	0.190507
21993	Usp34	505.124	558.75	451.498	0.80805	-0.307483	0.0119772	0.191102
19708	Sparcl1	70.144	54.8754	85.4127	1.55649	0.638292	0.0120215	0.191624
23406	Zswim8	11.69	15.2677	8.11233	0.53134	-0.912292	0.0120638	0.192113
16530	Pnn	10.7246	7.14919	14.3001	2.00024	1.00017	0.0120781	0.192155
8170	Gm10677	1609.29	1450.07	1768.51	1.2196	0.286411	0.0121005	0.192325
21564	Tsr1	1682.42	1514.64	1850.2	1.22155	0.288708	0.0121141	0.192356
13454	Mtss1l	34.493	27.244	41.7421	1.53216	0.615566	0.0121508	0.192753
22708	Xist	13.2888	9.22128	17.3564	1.88221	0.912428	0.0121717	0.1929
18809	Shmt2	6.5518	9.3165	3.7871	0.406493	-1.2987	0.012267	0.194224
4278	Cd3eap	100.363	116.553	84.1731	0.722189	-0.469552	0.0122931	0.194451
16413	Plcxd1	1364.66	1238.91	1490.42	1.20301	0.266644	0.0123065	0.194476
4921	Cnot4	4.70809	2.4953	6.92089	2.77357	1.47175	0.0123949	0.195684
4113	Ccdc85a	4.97481	2.60393	7.34569	2.821	1.49621	0.0124107	0.195684
4051	Ccdc176	120.689	136.499	104.878	0.768339	-0.380186	0.0124258	0.195684
2842	Armc7	91.6901	105.093	78.2876	0.74494	-0.424805	0.0124304	0.195684
19433	Sncb	13.7715	8.43383	19.1092	2.26578	1.18001	0.0124434	0.195702
2612	Ap3b2	17.589	10.9376	24.2405	2.21624	1.14812	0.0124563	0.195718
20070	Stmn3	12.2431	6.19579	18.2905	2.95208	1.56173	0.0124762	0.195845
838	4833439L19Rik	14.6245	18.6132	10.6358	0.571412	-0.807396	0.0125365	0.196603
17778	Rhoq	151.919	171.099	132.739	0.775799	-0.366245	0.0126075	0.19753
6936	Ezh1	18.0685	13.3856	22.7513	1.69968	0.765267	0.0126464	0.197951
216	1700019L03Rik	89.4334	102.136	76.7307	0.751259	-0.412618	0.0126781	0.198259
22897	Zdhhc16	26.5856	32.3859	20.7854	0.641805	-0.639794	0.0127096	0.198563
9624	Gss	123.504	107.243	139.765	1.30326	0.382124	0.0127321	0.198727
19248	Slc7a4	12.825	17.5293	8.1207	0.463266	-1.11009	0.0128323	0.200102
9319	Gng13	7.00651	9.61007	4.40296	0.458161	-1.12607	0.0128842	0.200721
15659	Otud7b	2.70156	4.44904	0.954072	0.214444	-2.22133	0.0129032	0.200827
1056	4930515G01Rik	4.9142	7.15541	2.67298	0.373561	-1.42058	0.0129941	0.202052
630	2410006H16Rik	6.89365	9.51998	4.26731	0.448248	-1.15763	0.0130345	0.202489
17191	Ptn	38.019	28.6479	47.3901	1.65423	0.726156	0.0130663	0.202792
14133	Npr1	18.5004	24.2554	12.7454	0.525468	-0.928326	0.0131229	0.203479
7739	Gab1	7.80352	10.7721	4.83492	0.448836	-1.15574	0.0131618	0.20389
12362	Micall1	257.268	286.648	227.887	0.795005	-0.330965	0.0131831	0.204029
9445	Gpr153	4.06795	1.98861	6.14728	3.09124	1.62819	0.0133365	0.20621
7548	Fndc5	1.22336	0	2.44673	Inf	Inf	0.0133823	0.206724
23087	Zfp512	3.65498	1.52722	5.78275	3.78646	1.92085	0.0134791	0.208024
5369	Ctxn1	5.66756	3.11086	8.22427	2.64373	1.40258	0.0135045	0.208222
5622	D430036J16Rik	101.433	85.5872	117.279	1.37029	0.454482	0.0135512	0.208747
8249	Gm11696	154.39	172.311	136.468	0.791987	-0.336452	0.0136026	0.209343
12044	Mapk8ip3	16.9709	12.4057	21.5362	1.73599	0.795758	0.0136886	0.210471
21424	Trim71	1.33935	0.216395	2.46231	11.3788	3.50827	0.0137367	0.21097
21786	Ube2q1	5.70647	3.2526	8.16035	2.50887	1.32704	0.0137467	0.21097
5716	Dbndd2	75.522	88.1134	62.9305	0.714199	-0.485602	0.0137709	0.211146
4659	Chrm1	4.83058	2.539	7.12215	2.8051	1.48805	0.0138398	0.211809
9682	Gtpbp6	245.784	213.761	277.807	1.29961	0.378081	0.0138399	0.211809
18429	Scn3b	2.84827	0.837762	4.85877	5.79971	2.53598	0.013859	0.211906
11078	Klc1	21.2648	16.228	26.3016	1.62075	0.696664	0.0140253	0.214249
20420	Tbc1d13	1.75077	0.454453	3.04708	6.70494	2.74522	0.0141349	0.215723
3971	Cbx5	1.66897	2.93139	0.406549	0.138688	-2.85008	0.0142364	0.216892
19153	Slc39a1	2.45171	3.9339	0.969516	0.246452	-2.02062	0.0142377	0.216892
7012	Fam115a	1.35839	0.238058	2.47873	10.4123	3.38022	0.0144782	0.220318
16674	Ppfia3	4.38116	2.17678	6.58554	3.02536	1.59711	0.0144893	0.220318
16055	Pdzd9	34.8564	46.6098	23.103	0.495668	-1.01255	0.0145351	0.220681
5331	Ctnnd1	5.60319	2.72693	8.47945	3.10952	1.63669	0.01454	0.220681
7622	Fras1	5.6642	3.23021	8.09819	2.50701	1.32597	0.0146935	0.22269
12411	Mir1198	100.812	114.472	87.152	0.761341	-0.393386	0.0146993	0.22269
2755	Arhgap32	2.00793	0.62099	3.39487	5.46687	2.45071	0.0147131	0.222695
21198	Tnn	1.89861	3.40964	0.387577	0.113671	-3.13707	0.0147391	0.222883
21566	Tsr3	113.726	136.134	91.3185	0.670798	-0.576049	0.0147802	0.2232
16502	Pmel	26.0281	31.652	20.4042	0.644643	-0.633428	0.0147871	0.2232
21838	Uchl1	6.5992	3.90508	9.29331	2.3798	1.25084	0.0149588	0.225529
5126	Cpne6	2.99301	1.1035	4.88251	4.42455	2.14553	0.0149687	0.225529
15697	P4ha3	2.4739	3.96045	0.987351	0.249303	-2.00403	0.0150928	0.22719
12263	Metap1d	17.5041	13.0507	21.9575	1.68248	0.75059	0.0151932	0.228493
8145	Gm10532	477.323	424.117	530.529	1.2509	0.322969	0.015261	0.229304
23342	Zmiz2	3.36061	1.55252	5.16869	3.32922	1.73518	0.0152905	0.229538
23088	Zfp513	24.4803	29.9522	19.0084	0.634625	-0.656024	0.0153871	0.230733
7373	Fchsd1	2432.71	2216.24	2649.17	1.19534	0.257426	0.015398	0.230733
16221	Phyhip	2.66254	1.05127	4.27382	4.0654	2.0234	0.0154366	0.2311
3448	Bex2	18.5957	11.4859	25.7056	2.23801	1.16221	0.0155266	0.232237
11521	Lgals3	1.27639	2.3495	0.203274	0.086518	-3.53086	0.0155583	0.2325
23150	Zfp648	17.8965	12.266	23.5269	1.91806	0.939646	0.0156051	0.23299
3027	Atp2a2	33.0368	26.2401	39.8335	1.51804	0.602207	0.0156394	0.233123
11080	Klc3	563.936	621.763	506.109	0.81399	-0.296918	0.0156542	0.233123
1631	A330040F15Rik	83.3865	72.2365	94.5365	1.30871	0.388145	0.0156565	0.233123
17904	Rnf126	10.9732	7.5478	14.3986	1.90766	0.931803	0.0156795	0.233152
13720	Ncapg	69.1635	79.8499	58.4771	0.732337	-0.44942	0.0156997	0.233152
19814	Spon1	24.0354	18.7152	29.3556	1.56855	0.649431	0.0157008	0.233152
4071	Ccdc39	260.19	288.911	231.469	0.801178	-0.319806	0.015743	0.233514
18157	Rrbp1	128.674	156.255	101.094	0.646983	-0.628201	0.0157682	0.233514
5744	Dchs1	6.19968	3.77857	8.62078	2.28149	1.18998	0.015777	0.233514
6300	Dusp1	7.66606	4.83748	10.4946	2.16944	1.11732	0.0157818	0.233514
10749	Itgb1	11.735	15.2372	8.23277	0.540307	-0.888148	0.0158051	0.233649
17008	Prrt1	19.7367	15.0592	24.4143	1.62122	0.697078	0.0158281	0.23378
2040	Actl10	59.5308	46.5865	72.4751	1.55571	0.637573	0.0159171	0.234884
8382	Gm13629	18.1405	12.5666	23.7144	1.8871	0.916174	0.0159995	0.235889
4595	Chaf1a	37.2306	30.2839	44.1774	1.45878	0.544759	0.0160229	0.235904
13115	Mmp17	2.32205	0.791547	3.85255	4.86711	2.28307	0.0160291	0.235904
16610	Pom121	87.1034	98.9668	75.2401	0.760256	-0.395444	0.0160795	0.236434
17122	Psmd7	32.5851	26.3937	38.7766	1.46916	0.554992	0.0162057	0.23807
23180	Zfp710	29.0826	34.8328	23.3324	0.669841	-0.57811	0.0162421	0.23807
17236	Ptprs	11.4267	6.25902	16.5944	2.65128	1.40669	0.0162436	0.23807
13963	Nkain1	10.9961	7.26559	14.7266	2.0269	1.01928	0.0162484	0.23807
8579	Gm16596	601.18	543.862	658.498	1.21078	0.275939	0.0162798	0.238318
18505	Sec22c	3.3665	5.31899	1.41401	0.265842	-1.91136	0.0163439	0.239045
8258	Gm11837	244.51	272.77	216.249	0.79279	-0.334989	0.0163704	0.239219
9512	Gprin1	16.1013	12.0429	20.1598	1.674	0.743301	0.0165359	0.241423
4770	Cldn20	4.15747	1.44114	6.87379	4.76968	2.25389	0.0165549	0.241488
22788	Ywhab	6.08371	3.68906	8.47836	2.29824	1.20053	0.0165883	0.241762
220	1700020A23Rik	12.597	8.83224	16.3618	1.85251	0.889483	0.0166326	0.242118
16284	Pilra	49.5476	57.8466	41.2485	0.713068	-0.487889	0.0166421	0.242118
16247	Pigh	43.4354	51.4843	35.3866	0.687327	-0.540932	0.0166857	0.242537
31	1110004E09Rik	4.59777	6.74893	2.4466	0.362517	-1.46388	0.0167014	0.242552
19220	Slc6a1	3.34163	1.14955	5.5337	4.8138	2.26718	0.0167213	0.242628
19133	Slc35g3	5.56379	3.08379	8.04379	2.60841	1.38317	0.0167715	0.243142
2239	Agl	4.27367	6.37474	2.17259	0.340813	-1.55295	0.0168041	0.243401
10044	Hist3h2ba	1.64816	0.414426	2.88189	6.95393	2.79783	0.0168834	0.244335
5709	Dbc1	5.63145	2.52391	8.739	3.46249	1.79181	0.0169381	0.244913
18721	Sfxn4	8.41112	11.5673	5.25496	0.454295	-1.1383	0.0170104	0.24549
5682	Dact1	2.01919	0.584607	3.45377	5.90785	2.56263	0.0170153	0.24549
13653	Nacc2	3.9111	1.58326	6.23894	3.94056	1.9784	0.0170227	0.24549
7817	Gapdhs	334.114	299.135	369.093	1.23386	0.303185	0.0170732	0.246003
169	1700011J10Rik	31.1322	25.0547	37.2097	1.48514	0.570597	0.0171022	0.246206
2828	Arl6ip4	7.61272	4.77342	10.452	2.18963	1.13069	0.0171815	0.247073
23070	Zfp455	5.64076	2.01103	9.27048	4.60982	2.20471	0.0171924	0.247073
4408	Cdk5r2	34.0284	26.0549	42.002	1.61206	0.688904	0.0172674	0.247817
17527	Rb1	4.70192	6.86378	2.54006	0.370067	-1.43414	0.0172742	0.247817
20105	Stx1a	6.01234	3.57347	8.45122	2.36499	1.24184	0.0173388	0.248472
14125	Npm1	7.68946	10.5775	4.8014	0.453925	-1.13948	0.01735	0.248472
18165	Rrp1	47.4104	39.047	55.7737	1.42837	0.514373	0.0174002	0.248976
5311	Ctdsp1	8.32926	11.0246	5.63388	0.511026	-0.968531	0.017439	0.249314
20492	Tceanc	13.7284	17.3958	10.061	0.578357	-0.789969	0.0174904	0.249832
7964	Ghrl	9.74453	5.75539	13.7337	2.38623	1.25473	0.017607	0.251213
15590	Oprm1	16.3356	10.5372	22.1341	2.10056	1.07078	0.0176175	0.251213
17057	Prx	17.3363	13.0373	21.6354	1.6595	0.73075	0.0176527	0.251315
2589	Anxa9	7.51261	10.2733	4.75196	0.462557	-1.1123	0.0176551	0.251315
5299	Cstf3	59.7641	68.9627	50.5656	0.733231	-0.447661	0.0177506	0.252192
3157	B230219D22Rik	1.26275	0.191843	2.33366	12.1645	3.6046	0.0177748	0.252192
14278	Nudt11	1.69686	0.352737	3.04099	8.62113	3.10788	0.0177962	0.252192
9930	Hexdc	82.2156	95.6281	68.8031	0.719487	-0.47496	0.0178058	0.252192
11853	Ly6h	12.9465	8.60488	17.2881	2.0091	1.00655	0.0178193	0.252192
22783	Ythdc1	10.8625	7.40677	14.3183	1.93314	0.950943	0.0178254	0.252192
2066	Acvr2a	85.6553	97.8546	73.4559	0.750664	-0.413761	0.0178268	0.252192
20587	Tenm3	19.3629	14.8662	23.8596	1.60495	0.682532	0.017839	0.252192
20748	Tigit	1.98374	3.38781	0.579664	0.171103	-2.54706	0.0178807	0.252565
224	1700020L24Rik	40.9612	48.9413	32.9811	0.673891	-0.569413	0.0179128	0.25268
7717	Fzd7	11.1607	7.68427	14.6372	1.90483	0.92966	0.0179195	0.25268
10261	Hspa5	8.14847	11.0469	5.25	0.475244	-1.07326	0.017993	0.253228
5665	D930015M05Rik	272.649	242.98	302.318	1.24421	0.31523	0.0179942	0.253228
13086	Mllt1	3.43331	1.57707	5.28954	3.35402	1.74589	0.0180243	0.253228
20909	Tmem145	1.19969	0	2.39938	Inf	Inf	0.0180294	0.253228
14053	Noc3l	1.86054	3.13122	0.589866	0.188382	-2.40827	0.0180351	0.253228
21901	Unc13a	14.7212	10.6783	18.764	1.7572	0.813279	0.0180759	0.253586
20653	Tfip11	291.557	323.528	259.585	0.802358	-0.317682	0.0181024	0.253713
671	2610020C07Rik	309.747	342.301	277.193	0.809794	-0.304373	0.0181157	0.253713
5913	Dennd2d	7.11987	10.1111	4.12864	0.408327	-1.2922	0.0181397	0.253832
21649	Ttyh3	9.83935	5.92543	13.7533	2.32106	1.21478	0.0182117	0.254624
11419	Lasp1	4.40809	2.29819	6.51798	2.83613	1.50393	0.018524	0.258772
14088	Notch4	19.9047	24.4981	15.3114	0.625006	-0.678059	0.0185409	0.258788
7421	Fgf10	31.3795	25.4013	37.3577	1.4707	0.556506	0.0186125	0.259455
7221	Fam83g	2.94679	1.24562	4.64796	3.73143	1.89973	0.0186201	0.259455
2780	Arhgef2	6.05496	3.56569	8.54424	2.39624	1.26077	0.0186461	0.259598
3842	Camk2n2	16.4459	11.3855	21.5062	1.8889	0.917546	0.0186657	0.259651
10274	Hspd1	2.39018	3.84979	0.93056	0.241717	-2.04861	0.018694	0.259826
21367	Trim13	9.26056	12.1693	6.35181	0.521953	-0.938009	0.0187767	0.260756
2650	Aplp1	13.5011	8.33642	18.6658	2.23906	1.1629	0.0188209	0.260967
18757	Sh2d7	100.995	114.774	87.2171	0.759905	-0.396109	0.0188235	0.260967
3695	C2cd2	52.4609	44.1485	60.7733	1.37657	0.461073	0.0190441	0.263803
3524	Bod1	1.29131	0.238058	2.34457	9.84875	3.29994	0.0191035	0.264404
1089	4930528A17Rik	224.558	193.826	255.291	1.31711	0.397378	0.0191992	0.265506
6974	Fabp5	9.97013	13.1187	6.82152	0.519983	-0.943463	0.0192477	0.265812
5982	Dhx30	7.82473	4.8914	10.7581	2.19938	1.1371	0.0192536	0.265812
21420	Trim67	49.2414	41.4746	57.0083	1.37454	0.458945	0.0194029	0.26765
3105	Atxn2l	6.11213	2.97568	9.24858	3.10806	1.63601	0.0196536	0.270881
10302	Huwe1	7.34142	4.88149	9.80134	2.00786	1.00566	0.0197844	0.272457
16462	Plin4	9.78776	6.71987	12.8557	1.91308	0.935899	0.0199273	0.273965
2756	Arhgap33	6.57761	4.02578	9.12944	2.26774	1.18126	0.0199431	0.273965
7236	Fanca	348.252	384.165	312.34	0.813036	-0.298608	0.0199438	0.273965
1928	Abi2	21.2806	16.3356	26.2256	1.60543	0.682956	0.0200512	0.274803
4315	Cd97	17.8658	22.7384	12.9932	0.571423	-0.807369	0.0200587	0.274803
10630	Ints3	3.53815	5.34028	1.73602	0.325081	-1.62113	0.0200707	0.274803
16718	Ppp1r13b	8.44433	11.411	5.47767	0.480036	-1.05879	0.0200714	0.274803
15944	Pcp4	8.11117	4.94456	11.2778	2.28085	1.18957	0.0201598	0.27556
17243	Ptrh2	97.6155	85.9688	109.262	1.27095	0.34591	0.02016	0.27556
10501	Il17rd	22.7021	17.7324	27.6718	1.56052	0.642028	0.0202628	0.276613
23347	Zmym4	6.34722	8.80848	3.88597	0.441162	-1.18062	0.0202706	0.276613
3299	BC056474	2.97013	4.58968	1.35057	0.294263	-1.76482	0.0202943	0.276707
14244	Ntan1	316.317	348.29	284.344	0.8164	-0.292652	0.0203126	0.276728
13823	Necab1	11.5534	14.7895	8.3173	0.562381	-0.830381	0.0204224	0.277994
11503	Leng8	15.2962	11.3868	19.2057	1.68666	0.754173	0.0204447	0.278067
7606	Foxp4	2.50658	0.559301	4.45385	7.96325	2.99336	0.0205143	0.278738
7291	Fbxl19	4.91212	2.67844	7.14581	2.6679	1.4157	0.0205278	0.278738
4935	Cnst	4.23285	2.32876	6.13694	2.63528	1.39796	0.0205548	0.278876
6807	Erc1	1.61025	0.382932	2.83757	7.4101	2.88949	0.0205735	0.278901
5278	Csrnp2	11.4703	14.7892	8.15128	0.551163	-0.859449	0.0207387	0.280909
16263	Pigz	14.0212	10.1849	17.8575	1.75333	0.8101	0.0208038	0.28156
2783	Arhgef28	1.33631	0.191466	2.48115	12.9587	3.69584	0.0209255	0.282687
18651	Serpind1	1.24826	0.216395	2.28013	10.5369	3.39738	0.020931	0.282687
18671	Setbp1	1.34691	0.191843	2.50197	13.0418	3.70507	0.0209478	0.282687
19240	Slc7a10	219.206	243.401	195.01	0.801186	-0.319791	0.0209556	0.282687
22710	Xkr4	6.33184	3.80863	8.85506	2.325	1.21723	0.0210553	0.283686
18564	Senp8	0.877436	0	1.75487	Inf	Inf	0.0210686	0.283686
21664	Tubb4a	9.43524	5.5966	13.2739	2.37177	1.24597	0.0210962	0.283686
303	1700034G24Rik	13.1224	9.54904	16.6957	1.74842	0.806049	0.0210985	0.283686
4869	Cmc1	28.806	21.2261	36.3859	1.7142	0.777539	0.021139	0.283999
259	1700025N23Rik	1.22271	2.24101	0.204412	0.0912142	-3.4546	0.0212002	0.28459
8044	Glp2r	45.682	37.8731	53.4908	1.41237	0.498116	0.0212341	0.284814
3350	Bap1	3.64663	1.90994	5.38331	2.81858	1.49497	0.021313	0.285639
10698	Irs1	12.4558	8.73777	16.1739	1.85103	0.888327	0.021497	0.287871
19630	Socs7	4.56421	2.51053	6.61789	2.63605	1.39838	0.0216049	0.289047
22577	Wdr46	2.02454	3.2963	0.75278	0.228371	-2.13055	0.0216199	0.289047
4335	Cdc42	4.10317	6.0571	2.14925	0.354831	-1.4948	0.0216708	0.289494
10410	Ifrd2	6.8101	9.58987	4.03033	0.420269	-1.25062	0.0217224	0.289737
8608	Gm17296	29.7948	24.0869	35.5026	1.47394	0.559676	0.0217379	0.289737
20505	Tcf25	9.56921	5.89315	13.2453	2.24757	1.16837	0.0217434	0.289737
3396	Bcl11a	4.41519	1.78656	7.04382	3.94267	1.97917	0.0217593	0.289737
6792	Eps8l1	18.3815	13.4951	23.2679	1.72417	0.785903	0.0218208	0.290238
208	1700018L02Rik	183.319	202.95	163.688	0.806546	-0.310171	0.021854	0.290238
20867	Tmem100	1.85534	3.13428	0.576403	0.183903	-2.44298	0.0218582	0.290238
530	2010300C02Rik	2.53087	0.927889	4.13384	4.45511	2.15546	0.0218673	0.290238
17002	Prrc2b	14.3589	10.6847	18.0331	1.68775	0.755102	0.0219427	0.291005
3333	Bag6	16.4475	20.364	12.5309	0.615349	-0.700523	0.0221212	0.29276
3561	Brd4	9.75295	6.70666	12.7992	1.90844	0.932391	0.0221306	0.29276
9119	Gm6654	14.4551	18.3103	10.5999	0.578903	-0.788606	0.0221385	0.29276
1790	AI836003	0.864605	0	1.72921	Inf	Inf	0.0221799	0.29276
4593	Chad	8.54969	11.6616	5.4378	0.466301	-1.10067	0.0221844	0.29276
615	2310061J03Rik	45.7231	36.479	54.9672	1.50682	0.591504	0.0221883	0.29276
14109	Npc2	9.27684	12.6631	5.89057	0.465176	-1.10415	0.0221992	0.29276
4481	Celf3	22.177	17.2815	27.0725	1.56656	0.6476	0.0222701	0.29346
5772	Dcun1d2	11.0861	14.2961	7.87606	0.550924	-0.860076	0.0223206	0.293891
2598	Ap1b1	80.1779	65.8107	94.5452	1.43662	0.522683	0.0223627	0.294211
3886	Car11	10.3099	7.03241	13.5873	1.9321	0.95017	0.022413	0.294638
19701	Spag5	5.42242	7.54973	3.29511	0.436455	-1.1961	0.0224734	0.295196
6002	Dimt1	70.4212	80.4823	60.36	0.749979	-0.415078	0.0225002	0.295313
6794	Eps8l3	1133.1	1028.33	1237.87	1.20376	0.267549	0.022583	0.296164
2272	Ahr	1.0008	0	2.0016	Inf	Inf	0.0226326	0.296321
7743	Gabarapl1	10.9236	7.72028	14.127	1.82985	0.871728	0.0226372	0.296321
16586	Polr2a	1.59135	2.79852	0.384175	0.137278	-2.86483	0.0226489	0.296321
3356	Basp1	5348.55	4882.75	5814.35	1.19079	0.251923	0.022697	0.296716
4871	Cmip	11.6661	7.81095	15.5212	1.98711	0.990669	0.0227422	0.297071
13754	Ncs1	4.759	2.65327	6.86473	2.58727	1.37143	0.0228027	0.297625
17062	Psd	80.2842	90.6539	69.9145	0.771224	-0.374777	0.0229461	0.29926
20342	Tagln	52.8549	60.8588	44.8511	0.736971	-0.440321	0.0229793	0.299458
21466	Trp53bp2	0.862982	0	1.72596	Inf	Inf	0.0230938	0.300706
9666	Gtf2ird1	3.1922	4.84402	1.54038	0.317997	-1.65291	0.0231169	0.300706
5177	Creld1	13.6893	10.0894	17.2892	1.71359	0.77702	0.0231575	0.300706
21092	Tmem88	375.916	414.464	337.368	0.813987	-0.296923	0.0231586	0.300706
13577	Myo18a	21.2092	25.5869	16.8315	0.657818	-0.604239	0.0231663	0.300706
21967	Usp13	6.91965	4.42962	9.40968	2.12426	1.08696	0.0232166	0.301122
2572	Anp32b	59.615	71.2174	48.0126	0.674169	-0.568817	0.0233098	0.302094
1429	5830418K08Rik	16.0155	20.4568	11.5741	0.565781	-0.821683	0.0233889	0.302881
538	2210013O21Rik	2.17331	3.55021	0.796401	0.224325	-2.15634	0.0234767	0.303588
4853	Clstn2	2.25755	0.797735	3.71737	4.65991	2.2203	0.0234803	0.303588
9683	Gtpbp8	16.9936	21.7118	12.2754	0.565381	-0.822703	0.023615	0.305087
11577	Lin37	1.78916	3.0209	0.557431	0.184525	-2.43811	0.0236333	0.305087
17941	Rnf20	11.2311	7.79552	14.6667	1.88143	0.911828	0.0237111	0.305847
2212	Afap1	3.41045	1.67318	5.14772	3.07661	1.62134	0.0237292	0.305847
10808	Jhdm1d	2.55366	3.92788	1.17944	0.300274	-1.73565	0.0238006	0.306528
3851	Camsap2	6.14588	3.79057	8.50119	2.24272	1.16525	0.0239835	0.308643
20333	Taf6	393.801	432.969	354.633	0.819073	-0.287936	0.0242901	0.312345
6085	Dnahc1	30.3004	24.3067	36.2941	1.49317	0.578379	0.0243281	0.31259
11517	Lfng	7.64524	10.1792	5.11127	0.502129	-0.993869	0.0244418	0.313806
3425	Bcs1l	11.4144	14.7968	8.03189	0.542812	-0.881476	0.0245568	0.315004
14211	Nrxn1	6.99609	4.56994	9.42224	2.06179	1.04389	0.0245733	0.315004
13715	Ncam1	70.7595	55.7549	85.7641	1.53824	0.621276	0.0246284	0.315466
4436	Cdr1	36.3197	28.5792	44.0602	1.54169	0.624514	0.0246835	0.315807
6978	Fadd	0.804096	1.60819	0	0	#NAME?	0.0247086	0.315807
20913	Tmem150a	136.095	152.464	119.726	0.785278	-0.348724	0.0247125	0.315807
2224	Aftph	4.93574	2.80596	7.06552	2.51804	1.3323	0.0247431	0.315953
5236	Cryz	45.9414	38.6283	53.2544	1.37864	0.463243	0.0248354	0.316886
11671	Lpo	2.61427	4.11353	1.115	0.271057	-1.88333	0.0248748	0.317144
4488	Cend1	7.39549	4.79219	9.99879	2.08647	1.06107	0.0250425	0.319036
5595	D14Abb1e	65.017	73.8552	56.1788	0.760661	-0.394675	0.0251708	0.320422
16096	Pex12	32.2073	26.188	38.2267	1.4597	0.545674	0.0252678	0.321409
19342	Smarcc2	24.3555	17.761	30.95	1.74258	0.801221	0.0253855	0.322659
18745	Sgtb	1.48416	2.56063	0.407687	0.159213	-2.65097	0.0254719	0.323502
4036	Ccdc159	22.9231	17.7863	28.0598	1.57761	0.657737	0.0255161	0.323502
7190	Fam60a	2.08002	3.42934	0.730687	0.213069	-2.23061	0.0255228	0.323502
3077	Atp6v1g2	10.8445	7.54956	14.1395	1.87289	0.905266	0.0255304	0.323502
9789	H60b	0.79918	1.59836	0	0	#NAME?	0.0255808	0.323849
356	1700061G19Rik	18.3801	22.5015	14.2587	0.633679	-0.658175	0.0256051	0.323849
6681	Emg1	49.5197	56.6807	42.3588	0.747322	-0.420198	0.0256166	0.323849
22015	Usp7	2.18035	0.73567	3.62504	4.92754	2.30087	0.0256614	0.324108
7141	Fam214b	27.9896	33.226	22.7531	0.684797	-0.546252	0.0256764	0.324108
6386	E130304I02Rik	10.6856	7.54199	13.8292	1.83363	0.874706	0.0257207	0.324419
3343	Bak1	12.6671	15.9061	9.4282	0.592743	-0.754522	0.0257977	0.325141
2629	Apba3	2.09329	3.44812	0.738473	0.214167	-2.22319	0.0259432	0.326726
18350	Sbspon	7.50364	4.93084	10.0764	2.04356	1.03108	0.0260478	0.327793
19099	Slc30a9	2.24968	0.760599	3.73876	4.91555	2.29735	0.0261158	0.328375
10964	Kctd12	21.5139	17.0949	25.9328	1.51699	0.601216	0.0261338	0.328375
575	2310008H09Rik	60.3647	69.3435	51.3858	0.741033	-0.43239	0.0261986	0.328798
14212	Nrxn2	172.549	191.113	153.985	0.805725	-0.31164	0.0262074	0.328798
10117	Hnrpll	34.3167	27.7934	40.84	1.46942	0.555243	0.0263324	0.330001
6143	Dnalc1	20.5074	14.5689	26.446	1.81524	0.860157	0.0263433	0.330001
3776	Cacna1d	7.65794	10.2947	5.0212	0.487748	-1.03579	0.0263991	0.330299
8550	Gm16197	1.94189	3.30738	0.576403	0.174278	-2.52054	0.0264071	0.330299
9310	Gnb2	12.1139	7.71719	16.5106	2.13946	1.09725	0.0265573	0.331781
13245	Mrgpre	2.90959	1.29572	4.52346	3.49107	1.80367	0.0265658	0.331781
8679	Gm2027	5.60404	7.70502	3.50305	0.454646	-1.13718	0.0266701	0.332831
13821	Neb	9.15263	11.9768	6.32846	0.528393	-0.920316	0.0268072	0.334053
11500	Lemd3	17.2178	13.1361	21.2995	1.62145	0.697282	0.0268085	0.334053
574	2310008H04Rik	2.23615	3.67589	0.796401	0.216655	-2.20653	0.0268344	0.334124
16600	Polr3b	1.56696	0.432791	2.70113	6.2412	2.64182	0.0272399	0.338917
9809	Hap1	20.5077	14.9431	26.0722	1.74476	0.803029	0.0272835	0.339204
2209	Aebp2	16.3072	11.9286	20.6858	1.73414	0.794221	0.0273437	0.339696
17684	Rev1	60.7576	69.2611	52.2541	0.754451	-0.406501	0.0274091	0.340139
7611	Foxred2	2.54257	0.943363	4.14178	4.39045	2.13437	0.0274206	0.340139
18979	Slc22a17	28.3673	20.4548	36.2798	1.77365	0.826723	0.0274707	0.340504
3487	Bloc1s2a	1.58359	0.476115	2.69107	5.65213	2.4988	0.0275336	0.341028
4458	Ceacam16	269.034	241.662	296.406	1.22653	0.294581	0.0276728	0.342495
15685	P2rx6	138.003	122.299	153.707	1.25681	0.329763	0.0277375	0.342518
21700	Txlng	9.68365	12.5476	6.8197	0.543506	-0.879633	0.0277496	0.342518
4612	Chd6	2.41135	0.967916	3.85479	3.98257	1.9937	0.0277545	0.342518
9618	Gsk3b	17.3913	13.4121	21.3705	1.59337	0.672081	0.0277577	0.342518
15863	Pcdha3	16.2723	12.2662	20.2784	1.65319	0.725253	0.0279038	0.343934
11613	Lmbr1l	3.15699	4.7893	1.52467	0.31835	-1.65132	0.0279141	0.343934
759	2900041M22Rik	2.16962	0.868879	3.47035	3.99406	1.99785	0.0279354	0.343939
2154	Adcy5	22.592	17.9937	27.1903	1.51111	0.595604	0.0279739	0.343941
16449	Plekhj1	22.8546	27.533	18.1761	0.660156	-0.599121	0.0279772	0.343941
21709	Txndc5	3.96562	5.73882	2.19241	0.382031	-1.38824	0.0280028	0.343999
16070	Peg13	1.80472	0.559677	3.04976	5.44914	2.44603	0.0280807	0.344698
3919	Caskin1	46.8459	54.1651	39.5268	0.729746	-0.454533	0.0281319	0.345071
9321	Gng3	51.5771	58.6685	44.4857	0.758255	-0.399245	0.0281998	0.345646
13937	Nhsl1	27.5859	22.4995	32.6723	1.45214	0.538177	0.0283189	0.346848
17834	Rims3	1.54171	2.69584	0.387577	0.143768	-2.79818	0.028417	0.347525
3362	Baz1b	28.5312	33.7257	23.3368	0.691957	-0.531246	0.0284316	0.347525
4474	Cecr6	24.9754	20.4621	29.4888	1.44114	0.527215	0.0284388	0.347525
20254	Sypl	6.46834	3.99041	8.94627	2.24194	1.16475	0.0284583	0.347525
6320	Dusp6	20.1783	15.5344	24.8222	1.59789	0.676171	0.0285043	0.347616
20671	Tgif1	2.51334	3.88618	1.1405	0.293475	-1.76869	0.028508	0.347616
19440	Snhg11	19.317	14.3043	24.3297	1.70086	0.766268	0.028606	0.348554
10545	Il34	5.83936	7.97351	3.70522	0.464691	-1.10566	0.0287142	0.349614
5305	Ctbs	22.7206	27.2924	18.1488	0.664978	-0.588621	0.0287626	0.349724
18863	Six3	3.11645	4.65242	1.58048	0.339711	-1.55762	0.0287779	0.349724
21434	Trip11	8.80967	5.99813	11.6212	1.93747	0.954174	0.0287868	0.349724
3272	BC048546	0.831847	1.66369	0	0	#NAME?	0.0288193	0.349861
13113	Mmp15	2.77313	1.2056	4.34066	3.60042	1.84817	0.02888	0.35005
3018	Atp1a1	7.96967	5.15772	10.7816	2.09038	1.06377	0.0289041	0.35005
15736	Pak2	2.2613	3.74745	0.775153	0.206848	-2.27336	0.0289078	0.35005
19003	Slc24a3	3.60092	1.88339	5.31844	2.82387	1.49768	0.0289311	0.35005
15991	Pde4dip	19.1359	23.2334	15.0384	0.647278	-0.627543	0.028941	0.35005
10443	Igfbp7	48.8262	56.6428	41.0096	0.724002	-0.465934	0.0289793	0.350257
8078	Gm10012	4.89649	2.81052	6.98246	2.4844	1.3129	0.0291186	0.351213
14	0610012G03Rik	26.0888	21.0235	31.154	1.48186	0.567411	0.0291219	0.351213
19519	Snord42a	11.5373	8.39694	14.6777	1.74798	0.805687	0.0291223	0.351213
5403	Cxcl14	10.5616	7.52066	13.6025	1.80869	0.854945	0.0291483	0.35127
5435	Cyba	1.68801	2.76506	0.610961	0.220958	-2.17816	0.0291997	0.351633
17952	Rnf24	177.832	197.092	158.571	0.804551	-0.313745	0.0293292	0.352934
9849	Hcfc1r1	74.792	84.4867	65.0974	0.770504	-0.376126	0.0295068	0.354813
19861	Sptbn2	123.855	109.799	137.91	1.25602	0.328865	0.0295329	0.354868
1025	4930488L21Rik	28.902	23.0436	34.7603	1.50846	0.593076	0.0296744	0.356308
3014	Atp13a2	13.4891	9.44741	17.5307	1.85561	0.891891	0.0297853	0.35738
21432	Triobp	2.76322	1.27385	4.25259	3.33837	1.73914	0.0298288	0.357564
1496	8430429K09Rik	7.34254	9.80044	4.88464	0.49841	-1.00459	0.029844	0.357564
1246	4932441J04Rik	3.32686	1.65716	4.99657	3.01514	1.59222	0.0299541	0.358623
23075	Zfp46	3.08794	1.27018	4.90571	3.86223	1.94943	0.0300708	0.359481
10181	Hps1	6.87079	9.36361	4.37798	0.467552	-1.0968	0.0300892	0.359481
3712	C330021F23Rik	20.8512	16.1807	25.5217	1.5773	0.657456	0.0300911	0.359481
7500	Fkrp	7.382	4.80842	9.95558	2.07045	1.04994	0.0301143	0.359498
1962	Acap3	53.2178	45.869	60.5666	1.32042	0.401002	0.0302377	0.360705
4690	Chst5	2.14735	0.837385	3.45731	4.1287	2.04569	0.0302592	0.360705
10845	Kat6a	3.75919	1.91128	5.6071	2.93369	1.55272	0.0302821	0.360717
10994	Kdm4a	1.83986	0.600081	3.07964	5.13204	2.35953	0.0304533	0.362496
3525	Bod1l	1.58178	0.414426	2.74914	6.63359	2.72979	0.0305301	0.363148
20198	Svop	2.18601	0.862315	3.5097	4.07009	2.02506	0.030578	0.363215
18916	Slc12a5	17.9555	13.1014	22.8095	1.74099	0.799911	0.0305798	0.363215
7404	Fez1	3.22932	1.66661	4.79202	2.8753	1.52371	0.0306847	0.364199
18208	Rtl1	510.25	464.805	555.694	1.19554	0.257663	0.0307418	0.364614
6810	Ercc2	32.4593	38.3151	26.6034	0.694333	-0.526301	0.0307847	0.36486
17860	Rmdn1	56.6512	64.6583	48.644	0.752324	-0.410573	0.0309424	0.366467
6710	Engase	20.6834	16.2232	25.1436	1.54986	0.632134	0.0310234	0.367122
21230	Tomm20l	48.8628	56.2251	41.5004	0.738112	-0.438089	0.0310423	0.367122
18036	Rpl21	4.01862	2.19555	5.84168	2.66069	1.4118	0.0310778	0.367279
7692	Fut8	6.40108	8.72625	4.07591	0.467086	-1.09824	0.0312469	0.368744
7720	Fzr1	1.82109	0.600081	3.0421	5.06949	2.34184	0.0312612	0.368744
4275	Cd38	2.86788	4.38647	1.34929	0.307604	-1.70086	0.0312688	0.368744
9179	Gm7854	36.3899	30.0011	42.7786	1.4259	0.511874	0.0312931	0.368767
4316	Cd99l2	2.7643	1.16595	4.36266	3.74173	1.90371	0.0314522	0.370377
19811	Spock1	3.70999	1.59836	5.82161	3.64224	1.86483	0.031483	0.370475
20896	Tmem132b	3.3877	1.57343	5.20196	3.30613	1.72514	0.0315851	0.371412
6020	Dkc1	4.42959	6.29461	2.56457	0.407423	-1.2954	0.0316919	0.372165
18324	Sarm1	1.53155	0.407861	2.65525	6.51017	2.70269	0.0317086	0.372165
10256	Hspa1b	3.77387	2.00041	5.54734	2.7731	1.4715	0.0317271	0.372165
17319	R74862	1594.7	1725.6	1463.81	0.84829	-0.237371	0.0317394	0.372165
16997	Prr5l	1.16682	2.1526	0.181041	0.0841035	-3.57169	0.0318519	0.372991
10067	Hmga2-ps1	1.95879	3.11453	0.803049	0.257839	-1.95546	0.0318642	0.372991
413	1700095B10Rik	14.5263	18.0408	11.0118	0.610383	-0.712213	0.0318777	0.372991
22767	Yipf2	805.957	876.75	735.165	0.838512	-0.254097	0.0319099	0.373034
3579	Brpf3	2.39565	0.937344	3.85395	4.11156	2.03969	0.0319266	0.373034
21140	Tmtc4	15.335	18.9301	11.7399	0.620173	-0.689258	0.0319865	0.373471
12027	Map9	1.91622	0.667958	3.16448	4.73755	2.24414	0.0320726	0.37421
4604	Chchd6	0.784147	0	1.56829	Inf	Inf	0.0320975	0.374236
18455	Scube1	1.56541	0.454453	2.67637	5.88921	2.55807	0.0321414	0.374389
5584	D10Bwg1379e	10.0841	7.034	13.1342	1.86724	0.900907	0.0321559	0.374389
21745	Uba52	12.0427	7.03258	17.0528	2.42484	1.27789	0.0322609	0.375345
18748	Sh2b3	15.9054	19.9718	11.839	0.592785	-0.754419	0.0323078	0.375575
11791	Lrrtm3	2.42053	1.0174	3.82365	3.75827	1.91007	0.0323262	0.375575
13862	Nespas	35.0667	44.3188	25.8145	0.582473	-0.779738	0.0323819	0.375958
19111	Slc35a5	1.45182	2.51947	0.384175	0.152482	-2.71329	0.0324306	0.376259
7748	Gabpb1	14.7695	10.7724	18.7666	1.7421	0.800826	0.0324734	0.376273
4319	Cdan1	83.0437	92.9941	73.0934	0.786001	-0.347397	0.0324774	0.376273
17607	Rcbtb2	0.704892	1.40978	0	0	#NAME?	0.0325314	0.376404
21978	Usp2	5.97531	8.00886	3.94177	0.492177	-1.02275	0.0325344	0.376404
16796	Pqlc1	15.2784	11.6454	18.9114	1.62395	0.699504	0.0326581	0.37757
8020	Glb1l	217.41	239.134	195.686	0.81831	-0.289281	0.0329483	0.380629
16060	Pea15a	18.6791	22.7101	14.6482	0.645008	-0.632612	0.0329688	0.380629
11805	Lsm2	5.76422	3.26852	8.25992	2.52711	1.33749	0.0330539	0.381314
21224	Toe1	6.35461	8.46005	4.24917	0.502264	-0.993483	0.0330812	0.381314
18105	Rps16	44.9486	51.7045	38.1926	0.738671	-0.436996	0.0330975	0.381314
16183	Phf2	2.31126	0.999033	3.62348	3.62699	1.85877	0.0333548	0.383827
4330	Cdc27	20.1757	24.9208	15.4306	0.619187	-0.691552	0.0333621	0.383827
13809	Ndufs1	44.0696	50.9235	37.2156	0.730814	-0.452424	0.0333883	0.38386
4733	Ckm	12.5268	9.48218	15.5714	1.64218	0.715608	0.0335789	0.38555
20789	Tle1	4.31979	2.44871	6.19087	2.52822	1.33812	0.033582	0.38555
16220	Phyhd1	39.4208	45.6715	33.1701	0.726276	-0.46141	0.0336937	0.386564
6702	Enah	3.70179	1.93019	5.47338	2.83567	1.50369	0.0337679	0.38691
7592	Foxl2	1.16192	0.191466	2.13237	11.1371	3.4773	0.0337747	0.38691
842	4921507L20Rik	29.6306	34.8131	24.448	0.702264	-0.509915	0.0337942	0.38691
20281	Szt2	11.4069	15.0352	7.77858	0.517358	-0.950766	0.0339554	0.388486
13555	Myh9	7.42464	4.66355	10.1857	2.18412	1.12705	0.0340877	0.389728
20325	Taf1c	2.01866	3.2677	0.769629	0.235526	-2.08604	0.0341803	0.390493
16189	Phf3	36.616	30.5761	42.6559	1.39508	0.480343	0.0342057	0.390493
23361	Znhit3	8.42418	11.1772	5.67113	0.507383	-0.978854	0.0342255	0.390493
17290	Pygo2	1.18165	0.191843	2.17145	11.3189	3.50067	0.0342947	0.391012
554	2210416O15Rik	41.0306	47.5508	34.5104	0.725758	-0.462439	0.0343576	0.39137
22467	Vps37b	76.705	86.2525	67.1575	0.778616	-0.361017	0.0344028	0.39137
22045	Vamp2	11.4064	8.28247	14.5304	1.75435	0.810941	0.0344199	0.39137
22544	Wdfy2	2.03544	3.31796	0.75292	0.226922	-2.13973	0.034421	0.39137
19065	Slc27a2	2.71146	1.16921	4.2537	3.63809	1.86318	0.0344559	0.391467
20605	Tex10	31.7783	39.5459	24.0107	0.607161	-0.71985	0.034477	0.391467
974	4930453L07Rik	1.99059	3.39245	0.588728	0.173541	-2.52665	0.034629	0.392922
23110	Zfp57	21.4278	16.763	26.0927	1.55657	0.638366	0.0347286	0.393782
22520	Wapal	12.7468	15.9452	9.54838	0.598826	-0.73979	0.0347639	0.393912
7155	Fam228a	1.94865	3.09538	0.801911	0.259067	-1.9486	0.034902	0.395204
21923	Upf1	169.209	148.279	190.138	1.2823	0.358737	0.0349342	0.395298
3328	Bag1	17.6349	12.7378	22.5321	1.76892	0.822867	0.03501	0.395658
6654	Elovl1	1.33886	2.30459	0.373129	0.161907	-2.62676	0.035014	0.395658
1571	9430091E24Rik	131.887	117.115	146.659	1.25226	0.32454	0.0350856	0.395984
18076	Rplp2	4.37259	2.4856	6.25957	2.51833	1.33247	0.0351211	0.395984
9352	Golph3	12.5759	9.2311	15.9208	1.72469	0.786338	0.0351372	0.395984
7363	Fcer2a	9.61563	6.69942	12.5318	1.87058	0.903489	0.0351388	0.395984
17759	Rhbdl3	1.82821	0.544203	3.11222	5.71885	2.51572	0.0351767	0.39614
519	2010015L04Rik	2.14865	3.52215	0.775153	0.22008	-2.1839	0.0352514	0.396711
17622	Rd3	3.85144	5.59499	2.10789	0.376746	-1.40833	0.0353756	0.397431
19410	Smurf1	56.8093	69.8384	43.7802	0.626879	-0.673741	0.0353819	0.397431
1901	Abcf1	9.76291	6.35492	13.1709	2.07255	1.05141	0.0354212	0.397431
14294	Nudt6	18.4882	22.3906	14.5859	0.651429	-0.61832	0.0354248	0.397431
1926	Abhd8	6.22704	3.93916	8.51491	2.1616	1.1121	0.0354359	0.397431
3599	Btbd11	19.1788	15.0359	23.3217	1.55107	0.633267	0.0354755	0.397605
15718	Padi2	18.7826	22.6971	14.8681	0.655068	-0.610284	0.0355534	0.398207
11414	Larp6	1.15218	0.176369	2.12799	12.0656	3.59282	0.0356015	0.398274
1749	AB124611	3.52599	1.78769	5.26429	2.94475	1.55814	0.0356076	0.398274
753	2900002K06Rik	651.361	724.243	578.479	0.798735	-0.32421	0.0356823	0.398587
23010	Zfp324	1.09411	1.98494	0.203274	0.102409	-3.28759	0.0356839	0.398587
11558	Lig1	23.7407	19.3196	28.1617	1.45767	0.543668	0.0357173	0.398613
6789	Eps15	2.05119	0.847217	3.25516	3.84218	1.94193	0.0357345	0.398613
3597	Btbd1	3.77658	1.93583	5.61734	2.90177	1.53693	0.0357779	0.398827
9869	Hdac7	11.5851	14.6822	8.48801	0.578114	-0.790573	0.0359128	0.400061
13614	Myrip	4.75786	2.71459	6.80114	2.5054	1.32504	0.0359589	0.400233
16361	Pla2g10	1.44925	0.454453	2.44405	5.37799	2.42707	0.0359768	0.400233
22740	Xrcc2	2.03587	3.31429	0.757445	0.228539	-2.12949	0.0360296	0.40055
10209	Hs3st4	31.7824	26.1227	37.4421	1.43331	0.519354	0.0361062	0.401132
7534	Fmr1	1.49792	0.414426	2.58142	6.22889	2.63898	0.0364372	0.404536
1600	9930021J03Rik	2.27502	0.92187	3.62816	3.93566	1.9766	0.0365306	0.4053
7501	Fktn	1.13396	2.06464	0.203274	0.098455	-3.34439	0.0365661	0.405422
7649	Fscn1	26.2721	21.5397	31.0046	1.43942	0.525487	0.036593	0.405448
4724	Cited2	7.10596	4.21996	9.99196	2.36779	1.24354	0.0366519	0.405828
1000	4930473A02Rik	2280.1	2470.07	2090.13	0.84618	-0.240964	0.0367136	0.406238
10277	Hsph1	6.85744	4.53979	9.17509	2.02104	1.0151	0.0367615	0.406496
2494	Ank3	2.75915	1.24562	4.27268	3.43016	1.77827	0.0367952	0.406595
17219	Ptpra	5.95852	3.74168	8.17536	2.18494	1.1276	0.0368422	0.406708
7995	Gja4	1.40693	2.42629	0.387577	0.15974	-2.6462	0.0368547	0.406708
6001	Diexf	0.778483	0	1.55697	Inf	Inf	0.0368818	0.406735
5793	Ddost	5.62988	3.45679	7.80298	2.25729	1.17459	0.0369425	0.407133
8710	Gm20748	20.6249	24.6357	16.6141	0.674391	-0.568343	0.0369792	0.407265
10236	Hsd3b6	7.65687	5.16078	10.153	1.96733	0.976239	0.0370259	0.407507
2772	Arhgef10l	1.4683	0.407861	2.52873	6.19998	2.63226	0.0371661	0.408778
13989	Nkx6-2	166.752	184.37	149.134	0.808888	-0.305988	0.0373197	0.410194
9449	Gpr158	17.0362	13.2279	20.8445	1.5758	0.656086	0.0373547	0.410304
19577	Snrpd3	0.789746	0	1.57949	Inf	Inf	0.0373952	0.410477
9582	Grm1	5.23691	3.14724	7.32658	2.32794	1.21905	0.0374909	0.411253
11672	Lpp	19.665	23.7172	15.6127	0.658287	-0.603212	0.0376213	0.412409
16933	Prmt8	25.1248	18.6252	31.6244	1.69794	0.763785	0.0376519	0.412471
337	1700049G17Rik	17.0642	21.5276	12.6008	0.585332	-0.772673	0.0377189	0.412566
20892	Tmem129	6.03689	3.76837	8.30541	2.20398	1.14011	0.0377302	0.412566
2247	Agpat6	1.45985	0.4299	2.48979	5.79155	2.53395	0.0377356	0.412566
676	2610034B18Rik	5.89446	3.72896	8.05996	2.16145	1.112	0.0378321	0.413346
22672	Wnt4	1.14871	0.176369	2.12104	12.0262	3.58811	0.037951	0.414372
5366	Cttnbp2nl	16.124	19.6809	12.5672	0.638547	-0.647135	0.0380027	0.414624
11418	Las1l	24.5443	19.876	29.2126	1.46974	0.555564	0.0380244	0.414624
13905	Nfkbib	21.1632	16.1039	26.2225	1.62833	0.703392	0.0380969	0.41514
3472	Bin1	13.4363	9.94306	16.9294	1.70264	0.767773	0.0381489	0.415433
2372	Aldoa	18.7693	14.6322	22.9065	1.56549	0.646616	0.0382774	0.416557
18693	Sf3b2	11.8702	8.85452	14.8858	1.68116	0.749455	0.0384586	0.418254
9470	Gpr27	7.09579	4.59692	9.59465	2.08719	1.06156	0.0385791	0.419288
21976	Usp18	5.94222	8.11304	3.7714	0.464856	-1.10514	0.038625	0.419509
18940	Slc16a3	10.7013	13.6006	7.80198	0.573651	-0.801754	0.0386716	0.41974
5959	Dhcr24	3.21545	1.62329	4.80761	2.96165	1.5664	0.038753	0.420347
8494	Gm15217	5.61856	7.61689	3.62022	0.475289	-1.07312	0.0388275	0.420878
13224	Mras	5.70534	7.72685	3.68383	0.476757	-1.06867	0.0389613	0.422051
18942	Slc16a5	19.5282	15.315	23.7414	1.5502	0.632455	0.0390312	0.422531
23098	Zfp532	8.62341	6.03187	11.2149	1.85928	0.894747	0.0391155	0.423165
3373	Bbs5	0.784083	1.56817	0	0	#NAME?	0.0392317	0.423627
3248	BC026590	3.15334	1.6355	4.67119	2.85613	1.51406	0.0392623	0.423627
23321	Zic5	14.2899	17.6661	10.9137	0.617775	-0.694847	0.0392624	0.423627
11804	Lsm14b	3.86611	2.09576	5.63645	2.68945	1.42731	0.0392805	0.423627
302	1700034F02Rik	6.5209	8.7255	4.3163	0.494677	-1.01544	0.0392866	0.423627
17920	Rnf150	12.7593	16.0381	9.48039	0.591116	-0.758487	0.0393725	0.423727
23164	Zfp68	2.91649	1.28331	4.54967	3.54528	1.8259	0.039375	0.423727
11990	Map1lc3b	1.3851	2.38589	0.384316	0.161079	-2.63416	0.0393953	0.423727
21200	Tnnc2	2.56814	3.95883	1.17746	0.297426	-1.7494	0.0393985	0.423727
2270	Ahi1	4.99244	2.95979	7.02508	2.3735	1.24702	0.0395764	0.425273
6541	Egfl8	105.132	117.499	92.7645	0.789489	-0.341009	0.0395939	0.425273
2817	Arl2	1.72165	2.8513	0.591989	0.207621	-2.26798	0.039627	0.425353
16580	Polq	56.7748	48.717	64.8327	1.3308	0.412297	0.0398468	0.427433
16225	Pi4k2a	2.60193	1.13558	4.06829	3.58255	1.84099	0.0399287	0.427904
17641	Recql4	5.00473	6.96211	3.04735	0.437704	-1.19197	0.0399425	0.427904
7950	Ggnbp1	5.37647	3.32763	7.42531	2.23141	1.15796	0.0399999	0.42824
595	2310034G01Rik	1.14179	2.10253	0.181041	0.0861063	-3.53774	0.0400845	0.428852
10876	Kcnb1	7.48909	5.17853	9.79966	1.89236	0.92019	0.040109	0.428852
20506	Tcf3	4.29076	2.3309	6.25062	2.68164	1.42311	0.0403981	0.431577
3181	B3gnt7	9.11007	11.8452	6.37491	0.538184	-0.893829	0.0404187	0.431577
1485	8030423J24Rik	1.25473	2.10291	0.406549	0.193326	-2.37089	0.040458	0.431577
20413	Taz	0.897469	0	1.79494	Inf	Inf	0.0404685	0.431577
6194	Dom3z	64.7992	72.8389	56.7595	0.779247	-0.359847	0.0405715	0.432395
7073	Fam168a	3.68487	1.91747	5.45227	2.84348	1.50766	0.0405996	0.432416
758	2900026A02Rik	0.769699	0	1.5394	Inf	Inf	0.040689	0.433088
7270	Fbf1	3.15678	1.62002	4.69354	2.8972	1.53466	0.0407693	0.433664
584	2310015A10Rik	9.32154	6.60335	12.0397	1.82328	0.866535	0.040845	0.434189
16105	Pex5l	1.43237	0.408238	2.45651	6.01735	2.58913	0.0408901	0.434297
5033	Copa	60.2077	67.6326	52.7829	0.780436	-0.357648	0.0409194	0.434297
10611	Inpp5j	15.3378	11.7747	18.9008	1.6052	0.682757	0.0409341	0.434297
15855	Pcdh7	72.4808	62.9563	82.0053	1.30257	0.381366	0.0410808	0.43544
12052	Mapre2	4.17104	2.37117	5.9709	2.51813	1.33235	0.0410949	0.43544
10466	Ik	31.0492	24.2104	37.8881	1.56495	0.646121	0.0411211	0.43544
17746	Rgs7bp	4.94618	2.97744	6.91493	2.32244	1.21564	0.0412453	0.436475
1661	A530032D15Rik	21.1763	27.5314	14.8212	0.538338	-0.893415	0.0413022	0.436797
20736	Tiam1	10.7166	7.82877	13.6045	1.73775	0.797224	0.0413415	0.436933
5683	Dact2	2.05218	0.775696	3.32866	4.29119	2.10138	0.041368	0.436933
11948	Magi2	10.8758	7.92293	13.8287	1.7454	0.803559	0.0414975	0.437948
20048	Stk16	1441.01	1332.72	1549.29	1.1625	0.217231	0.0415384	0.437948
2275	Ahsa2	1449.79	1571.62	1327.96	0.844964	-0.243038	0.0415437	0.437948
4615	Chd9	3.10744	1.57343	4.64144	2.94988	1.56066	0.0415848	0.438101
21527	Tshz2	2.96265	1.45967	4.46563	3.05933	1.61322	0.0418211	0.440203
11007	Keap1	14.4601	17.7991	11.121	0.624808	-0.678514	0.0418377	0.440203
9793	Habp2	1.14089	2.07737	0.204412	0.0983997	-3.3452	0.0419535	0.44114
17296	Pzp	7.99457	5.68252	10.3066	1.81374	0.858967	0.0420599	0.441978
4219	Cct8l1	2.61798	1.22801	4.00795	3.26377	1.70654	0.0421168	0.442294
15840	Pcbp1	17.546	13.6767	21.4153	1.56583	0.646926	0.0421608	0.442474
17965	Rnf5	2.03771	0.801002	3.27443	4.08791	2.03136	0.0422254	0.44287
4119	Ccdc88b	23.1834	18.7179	27.6489	1.47714	0.562803	0.0422523	0.442871
21459	Trnp1	5.02197	3.11643	6.92751	2.2229	1.15244	0.0423211	0.44331
19615	Snx4	5.49494	7.51372	3.47616	0.462641	-1.11203	0.0423637	0.443474
2734	Arglu1	7.79267	4.98441	10.6009	2.12682	1.0887	0.042441	0.444002
5583	D030056L22Rik	2.48954	0.800625	4.17846	5.219	2.38377	0.0425161	0.444506
18341	Sbf1	2.00035	0.760975	3.23973	4.25734	2.08995	0.042617	0.44526
19335	Smarca4	10.7501	7.78021	13.72	1.76344	0.818394	0.0426422	0.44526
16704	Ppm1k	1.11508	2.02575	0.204412	0.100907	-3.3089	0.0427997	0.446622
5764	Dctn1	13.491	10.2103	16.7716	1.64261	0.715992	0.0429106	0.447496
10955	Kcnt1	2.23827	0.782261	3.69429	4.72257	2.23957	0.0430763	0.44894
8835	Gm3893	1.45019	0.392764	2.50762	6.38456	2.67459	0.0431091	0.448999
21160	Tnfrsf12a	7.69573	10.0242	5.3673	0.535436	-0.901213	0.0433474	0.451195
19644	Sorcs2	3.95746	2.26959	5.64533	2.48739	1.31463	0.0435395	0.452636
7018	Fam118b	33.7293	39.2567	28.202	0.718399	-0.477142	0.0435407	0.452636
858	4921525B02Rik	202.23	182.485	221.975	1.2164	0.282616	0.0436329	0.453138
19978	St3gal5	0.668555	0	1.33711	Inf	Inf	0.0436439	0.453138
15925	Pcid2	17.984	13.9631	22.0049	1.57593	0.656204	0.0438096	0.454341
17539	Rbfox1	2.06969	0.884353	3.25502	3.68068	1.87997	0.0438148	0.454341
18211	Rtn3	7.42421	9.78258	5.06584	0.517843	-0.949414	0.0438956	0.454893
442	1700113A16Rik	456.081	496.724	415.438	0.836356	-0.257811	0.0440086	0.455337
10058	Hlx	1.89293	3.02967	0.756181	0.249592	-2.00236	0.0440199	0.455337
6616	Eif4g1	5.10796	3.07974	7.13618	2.31714	1.21234	0.0440506	0.455337
5719	Dbpht2	3.29704	1.3199	5.27419	3.9959	1.99852	0.0440749	0.455337
5688	Dagla	1.55308	0.382932	2.72322	7.1115	2.83015	0.0440764	0.455337
9794	Habp4	9.39839	6.82426	11.9725	1.7544	0.810982	0.0441813	0.456041
18766	Sh3bp5l	1.1491	0.191466	2.10674	11.0032	3.45985	0.0441999	0.456041
13929	Nhlh2	0.718921	1.43784	0	0	#NAME?	0.0443938	0.457755
5563	Cyr61	4.23886	5.9297	2.54801	0.429703	-1.21859	0.0445898	0.45949
15763	Papd7	14.9905	11.6275	18.3535	1.57845	0.658511	0.044713	0.460471
10837	Kansl1l	19.1888	23.0016	15.3759	0.66847	-0.581064	0.044798	0.460675
22913	Zdhhc8	2.06025	0.797359	3.32315	4.1677	2.05925	0.0448023	0.460675
22459	Vps26b	773.39	837.444	709.336	0.847025	-0.239524	0.0448166	0.460675
6790	Eps15l1	1.74274	0.584607	2.90086	4.96208	2.31094	0.0448728	0.460966
19413	Smyd2	2.26544	1.01451	3.51636	3.46608	1.79331	0.0449047	0.461007
10294	Htra1	10.1748	7.37669	12.9729	1.75863	0.814456	0.0451221	0.46295
10941	Kcnn1	14.651	11.191	18.1109	1.61835	0.694524	0.0452078	0.463541
7822	Gareml	21.7507	26.0093	17.4922	0.672536	-0.572317	0.0452546	0.463541
7750	Gabra1	1.46501	0.383309	2.54671	6.64401	2.73205	0.045264	0.463541
5267	Csnk1g2	6.71331	4.44623	8.9804	2.01978	1.0142	0.0453416	0.464048
23380	Zrsr1	7.35718	4.99424	9.72013	1.94627	0.960709	0.0453997	0.464355
2283	Aifm3	1.33026	0.368211	2.29232	6.22555	2.6382	0.0454688	0.464636
23309	Zfyve28	1.06637	0.191466	1.94128	10.139	3.34185	0.0454835	0.464636
3397	Bcl11b	8.11431	5.60173	10.6269	1.89707	0.923777	0.0455183	0.464703
16268	Pik3c2a	9.714	12.437	6.99102	0.562115	-0.831062	0.0457158	0.466113
20764	Timm8b	12.9596	16.0382	9.88108	0.616098	-0.698768	0.0457584	0.466113
14068	Nolc1	4.12881	2.51366	5.74397	2.2851	1.19226	0.0457718	0.466113
22449	Vpreb3	3.63951	2.1058	5.17321	2.45665	1.29669	0.045818	0.466113
11581	Lin7b	38.0321	32.2878	43.7764	1.35582	0.439166	0.0458252	0.466113
21437	Trip4	24.0671	28.4477	19.6865	0.692024	-0.531106	0.0458259	0.466113
3044	Atp5g2	2.1058	0.884353	3.32726	3.76236	1.91164	0.0459468	0.466901
1777	AI480653	4.4386	6.16487	2.71233	0.439965	-1.18454	0.0459599	0.466901
9550	Grhl2	3.1249	1.59874	4.65107	2.90921	1.54063	0.0461052	0.467261
17976	Rnpc3	3.51667	5.06952	1.96381	0.387375	-1.3682	0.0461074	0.467261
19091	Slc30a10	47.815	41.2612	54.3687	1.31767	0.397991	0.0461111	0.467261
3253	BC029722	317.585	346.303	288.867	0.834146	-0.261627	0.0461174	0.467261
13528	Myc	17.0885	13.4423	20.7347	1.5425	0.62527	0.046137	0.467261
16765	Ppp2r3c	9.71387	12.2642	7.16352	0.5841	-0.775713	0.0461788	0.467398
10736	Itga3	8.05963	10.4534	5.66583	0.542006	-0.88362	0.046434	0.469692
21428	Trim9	5.87022	3.82813	7.91231	2.06689	1.04746	0.0465977	0.47064
10617	Insig1	3.93667	2.33052	5.54281	2.37836	1.24997	0.0465984	0.47064
22660	Wnk2	27.1105	21.7666	32.4545	1.49102	0.576303	0.0466133	0.47064
2796	Arid1b	7.48263	4.43368	10.5316	2.37536	1.24815	0.0466927	0.471154
22663	Wnt1	17.8321	14.1418	21.5224	1.5219	0.605875	0.0467714	0.471659
20935	Tmem173	1.16121	2.11914	0.203274	0.0959231	-3.38198	0.046819	0.471851
11584	Lingo1	5.22846	2.52525	7.93166	3.14094	1.65119	0.0469022	0.472051
16770	Ppp2r5c	9.80931	7.16149	12.4571	1.73946	0.798638	0.0469244	0.472051
23165	Zfp687	10.969	14.067	7.87109	0.559543	-0.83768	0.0469247	0.472051
7302	Fbxo10	2.33389	1.00505	3.66272	3.64431	1.86565	0.0469967	0.472487
1876	Abcb10	18.4889	21.9624	15.0153	0.683682	-0.548603	0.0470963	0.473138
10930	Kcnk3	12.8459	9.63624	16.0555	1.66616	0.736529	0.0471188	0.473138
7869	Gca	66.1994	76.9908	55.408	0.71967	-0.474592	0.0471999	0.473664
17376	Rab5a	15.96	12.3605	19.5594	1.58241	0.662127	0.0473304	0.474496
16963	Prpf31	15.9489	12.4682	19.4297	1.55834	0.640011	0.0473591	0.474496
7803	Galnt9	1.48465	0.476115	2.49318	5.2365	2.3886	0.047369	0.474496
14293	Nudt5	43.3835	37.0267	49.7403	1.34336	0.42585	0.0474724	0.475105
3891	Car2	1.15009	2.09576	0.204412	0.097536	-3.35792	0.0474875	0.475105
12175	Mdc1	10.7209	13.6397	7.80202	0.572009	-0.805891	0.0476698	0.47664
9783	H2afy2	41.2323	47.3219	35.1428	0.742633	-0.429279	0.0477158	0.476811
3691	C230052I12Rik	3.57712	5.10415	2.05009	0.401651	-1.31598	0.0477977	0.476941
22713	Xkr7	1.49166	0.454453	2.52887	5.56465	2.47629	0.0478118	0.476941
2628	Apba2	5.3089	3.28104	7.33677	2.23611	1.16099	0.0478155	0.476941
7447	Fgfr2	3.54975	5.12465	1.97485	0.385364	-1.37571	0.0478573	0.477069
8641	Gm19461	20.6686	16.4158	24.9214	1.51814	0.602302	0.047892	0.477127
4011	Ccdc13	4.81387	6.77926	2.84849	0.420176	-1.25093	0.047963	0.477546
14331	Nus1	3.6922	1.9797	5.40469	2.73005	1.44893	0.0480514	0.478137
11399	Lamtor4	8.69229	11.2419	6.14273	0.546416	-0.871928	0.0481118	0.478206
127	1700003F17Rik	40.4512	46.2855	34.6168	0.747897	-0.419089	0.0481163	0.478206
18746	Sh2b1	3.56401	1.91145	5.21657	2.72912	1.44844	0.0482783	0.479497
3118	Auts2	3.11994	1.53303	4.70686	3.0703	1.61838	0.0483043	0.479497
16489	Plxna1	2.78151	1.36724	4.19578	3.06879	1.61767	0.0483867	0.479862
16557	Poglut1	12.6205	15.8076	9.43347	0.596768	-0.744757	0.0484106	0.479862
18804	Shisa6	2.79376	1.21254	4.37498	3.60812	1.85125	0.0484283	0.479862
15860	Pcdha11	7.32031	4.99057	9.65005	1.93366	0.951333	0.0484736	0.480023
13417	Mtfr1	8.01132	5.54058	10.482	1.89187	0.919811	0.0485552	0.480506
255	1700025F24Rik	5.88746	2.85	8.92491	3.13154	1.64687	0.0485806	0.480506
21750	Ubald1	1.68918	0.544203	2.83416	5.20791	2.38071	0.048667	0.480832
20718	Thop1	1.66607	0.367835	2.9643	8.05879	3.01056	0.048672	0.480832
10966	Kctd13	17.9727	14.1155	21.83	1.54653	0.629032	0.0487034	0.480855
13579	Myo19	36.9197	43.2272	30.6122	0.708169	-0.497835	0.0488612	0.482125
5382	Cul9	5.45351	7.32948	3.57754	0.488102	-1.03474	0.0490963	0.484155
13780	Ndufa2	1.28092	2.17427	0.387577	0.178256	-2.48797	0.0491374	0.48427
3906	Carhsp1	21.6391	25.851	17.4271	0.674137	-0.568886	0.0492606	0.484788
4345	Cdc42se2	1.10228	0.216395	1.98816	9.18765	3.1997	0.0492788	0.484788
11724	Lrrc20	1.56795	0.429524	2.70637	6.30087	2.65555	0.0492871	0.484788
21239	Tomt	175.063	191.778	158.349	0.825688	-0.276331	0.0493075	0.484788
6314	Dusp26	4.26181	2.02496	6.49865	3.20927	1.68225	0.0493666	0.48508
11974	Man2a2	3.97883	2.34235	5.61532	2.3973	1.26141	0.0494158	0.485275
16154	Pgr	172.966	155.857	190.075	1.21954	0.286341	0.0494891	0.485705
14205	Nrp	461.563	502.229	420.896	0.838057	-0.25488	0.0496187	0.486688
20131	Suds3	2.44117	1.11973	3.76262	3.36028	1.74858	0.0496916	0.486947
21964	Usp10	1.45631	0.408238	2.50438	6.1346	2.61697	0.0497348	0.486947
1291	4933408J17Rik	249.286	271.599	226.974	0.835694	-0.258954	0.0497568	0.486947
9584	Grm3	1.75459	0.621743	2.88743	4.64408	2.21539	0.0497631	0.486947
10292	Htr6	3.55194	1.87995	5.22393	2.77875	1.47444	0.0498563	0.487485
20977	Tmem206	1029.27	1114.97	943.577	0.846281	-0.240791	0.0498989	0.487485
21229	Tomm20	4.14477	2.45197	5.83757	2.38077	1.25143	0.049916	0.487485
11738	Lrrc38	3.04138	1.47264	4.61013	3.13053	1.6464	0.0499364	0.487485
2196	Adra2b	0.695814	1.39163	0	0	#NAME?	0.0499829	0.487526
17357	Rab37	0.649202	1.2984	0	0	#NAME?	0.05002	0.487526
21744	Uba5	2.83518	1.39782	4.27254	3.05658	1.61192	0.0500292	0.487526
22881	Zcchc3	19.1313	15.2126	23.05	1.51519	0.599499	0.0501004	0.487615
9863	Hdac11	1.96309	0.766241	3.15994	4.12395	2.04403	0.0501151	0.487615
2789	Arhgef4	15.5107	18.8671	12.1542	0.644204	-0.634411	0.050127	0.487615
23399	Zswim1	11.7011	15.5412	7.86089	0.505809	-0.983335	0.0502143	0.487685
18653	Serpine2	1.45425	0.352737	2.55577	7.24554	2.85709	0.0502185	0.487685
498	1810041L15Rik	2.14552	0.897317	3.39372	3.78207	1.91918	0.0502387	0.487685
10636	Ints9	1.06472	1.92617	0.203274	0.105533	-3.24423	0.0502524	0.487685
11899	M1ap	2.71279	4.02503	1.40055	0.34796	-1.52301	0.0503444	0.488291
8547	Gm16119	298.777	324.177	273.378	0.843299	-0.245883	0.0505084	0.489593
19998	Stab2	8.86858	6.23919	11.498	1.84287	0.881951	0.0506495	0.490278
18149	Rqcd1	2.05221	0.80719	3.29724	4.08483	2.03028	0.0506532	0.490278
304	1700034H15Rik	122.558	109.379	135.736	1.24098	0.311475	0.0507162	0.490278
2858	Arpc3	2.5962	1.16846	4.02394	3.4438	1.784	0.0507164	0.490278
2290	Aip	412.33	449.521	375.14	0.834534	-0.260958	0.0507276	0.490278
6254	Drosha	4.38102	2.55005	6.21198	2.43602	1.28453	0.0507794	0.490491
14078	Nop9	64.0137	72.4925	55.5348	0.766077	-0.384439	0.0509441	0.491669
5620	D430019H16Rik	5.51078	3.55578	7.46578	2.09962	1.07013	0.0509609	0.491669
1073	4930523C07Rik	2.62021	4.14439	1.09603	0.264462	-1.91887	0.0510021	0.491779
400	1700088E04Rik	610.723	660.55	560.895	0.849134	-0.235936	0.0510636	0.492084
5782	Ddb2	569.077	614.129	524.024	0.85328	-0.228908	0.0510991	0.492138
6096	Dnaic1	3.6519	5.35472	1.94908	0.363993	-1.45802	0.0512062	0.492882
2926	Ash1l	1.38949	0.414426	2.36455	5.70561	2.51238	0.0513289	0.493775
13811	Ndufs3	14.6924	11.5311	17.8537	1.54831	0.630692	0.05148	0.494736
14173	Nr4a1	0.788538	0	1.57708	Inf	Inf	0.0514921	0.494736
11135	Klhl35	17.5278	13.8385	21.2171	1.53319	0.616532	0.0515535	0.494736
13636	Naa25	4.90817	6.65186	3.16448	0.475729	-1.07179	0.0515614	0.494736
2162	Add2	3.55808	1.94491	5.17124	2.65886	1.41081	0.0515787	0.494736
19881	Srebf1	5.13208	6.97189	3.29226	0.472219	-1.08247	0.0517295	0.495894
8184	Gm10785	226.486	246.345	206.627	0.838771	-0.253652	0.0518139	0.496188
4696	Chtf18	128.264	115.615	140.914	1.21881	0.285477	0.0518293	0.496188
5822	Ddx46	2.51668	1.16595	3.86741	3.31697	1.72987	0.0518504	0.496188
9785	H2afz	2.88759	1.45349	4.32169	2.97333	1.57208	0.0519022	0.496234
4180	Ccni	43.1792	49.4343	36.924	0.746929	-0.420956	0.0519154	0.496234
5325	Ctnna2	1.43837	0.414426	2.46231	5.9415	2.57083	0.0519922	0.49668
19424	Snap91	2.54264	1.26164	3.82364	3.03068	1.59964	0.0521401	0.497805
7110	Fam193a	2.24574	0.977371	3.5141	3.59546	1.84618	0.0523675	0.499687
10861	Kbtbd4	9.99838	7.42597	12.5708	1.69282	0.759424	0.052599	0.501606
14121	Nphs1as	2.80089	1.33575	4.26603	3.19374	1.67525	0.0526457	0.501654
5784	Ddhd1	2.80085	4.20002	1.40169	0.333733	-1.58323	0.0526648	0.501654
14434	Olfml3	2.15617	3.34837	0.96398	0.287896	-1.79638	0.0528813	0.503426
5957	Dgkz	22.8697	18.6741	27.0654	1.44935	0.535408	0.0529705	0.503846
9545	Greb1	1.09625	2.00041	0.192088	0.0960241	-3.38046	0.0529866	0.503846
3416	Bcl7c	2.24826	0.97448	3.52204	3.61427	1.85371	0.0532042	0.50561
13683	Napa	1.45697	0.368211	2.54574	6.91379	2.78948	0.0532628	0.50561
20850	Tmco4	1.85374	2.90993	0.797539	0.274074	-1.86736	0.053264	0.50561
17136	Psph	39.8771	34.1818	45.5723	1.33323	0.414929	0.0533019	0.505617
20760	Timm44	2.77204	1.335	4.20909	3.15288	1.65667	0.0533289	0.505617
13744	Ncoa3	20.5444	24.2925	16.7963	0.691417	-0.532371	0.0533567	0.505617
11422	Lats1	1.56839	2.56703	0.569756	0.221951	-2.17168	0.0534647	0.506349
2700	Aqp12	0.660276	0	1.32055	Inf	Inf	0.0535927	0.507271
5282	Csrp2bp	0.671323	0	1.34265	Inf	Inf	0.0536413	0.507439
5245	Csf1r	1.57441	2.54904	0.599774	0.235294	-2.08746	0.0536787	0.507502
11476	Ldb3	5.08978	3.31064	6.86891	2.07479	1.05297	0.0537466	0.507853
12373	Mif	37.5566	32.1134	42.9999	1.339	0.421158	0.0539518	0.5095
14390	Obsl1	403.727	368.494	438.959	1.19122	0.252446	0.0540645	0.510272
12276	Mettl2	0.657375	0	1.31475	Inf	Inf	0.0541382	0.510676
3422	Bcor	1.54728	0.429524	2.66503	6.20461	2.63334	0.0544533	0.513355
10322	Iars2	25.4423	29.7824	21.1021	0.708543	-0.497072	0.0544884	0.513392
18139	Rps7	2.26108	0.992468	3.52969	3.55647	1.83045	0.0545232	0.513427
1548	9330175M20Rik	5.28031	7.10769	3.45293	0.485801	-1.04156	0.0546738	0.514186
3432	Bean1	2.62725	1.22107	4.03343	3.30319	1.72386	0.0546823	0.514186
2971	Atf5	96.5162	86.2821	106.75	1.23723	0.307109	0.0546974	0.514186
5675	Daam1	3.48231	1.95147	5.01314	2.5689	1.36115	0.0547725	0.514599
20916	Tmem151a	8.22168	5.82469	10.6187	1.82305	0.866351	0.0548783	0.515011
19604	Snx21	32.0086	36.9245	27.0927	0.733732	-0.446675	0.0548787	0.515011
1851	Aars	4.96761	3.01478	6.92044	2.2955	1.19881	0.0549673	0.515549
4614	Chd8	12.4568	15.7274	9.18624	0.584094	-0.775728	0.0552021	0.517457
10091	Hn1	0.680879	0	1.36176	Inf	Inf	0.0553064	0.518141
12244	Meis2	4.64975	2.75234	6.54715	2.37876	1.25021	0.0554225	0.518674
10080	Hmgn3	8.55171	5.96467	11.1387	1.86745	0.901072	0.0554263	0.518674
20067	Stmn1	26.1934	19.635	32.7518	1.66803	0.738145	0.0555827	0.51966
13711	Nbl1	4.30576	2.64671	5.96482	2.25368	1.17228	0.0555946	0.51966
10744	Itgae	5.12419	6.96784	3.28054	0.470812	-1.08678	0.0556844	0.519955
1620	A230072C01Rik	87.1768	100.064	74.2892	0.742414	-0.429704	0.0556909	0.519955
5443	Cyfip2	6.05924	4.01068	8.1078	2.02155	1.01546	0.0557838	0.519955
3378	Bcam	1.94188	0.791923	3.09184	3.90422	1.96503	0.0557969	0.519955
6711	Enho	3.82398	2.21935	5.42861	2.44604	1.29045	0.0558092	0.519955
19421	Snap25	13.6068	9.40632	17.8073	1.89312	0.920766	0.0558436	0.519955
21472	Trp53tg5	21.8386	17.8069	25.8704	1.45283	0.538862	0.0558542	0.519955
237	1700022I11Rik	1.63994	2.66891	0.610961	0.228917	-2.1271	0.0559404	0.519955
23338	Zmat3	22.6857	17.9923	27.3791	1.52171	0.605694	0.0559737	0.519955
6099	Dnaja2	3.06423	1.66043	4.46803	2.69089	1.42809	0.0560382	0.519955
5377	Cul3	3.08425	1.52722	4.64129	3.03905	1.60362	0.0560462	0.519955
4508	Cep110	7.26542	9.73073	4.80011	0.493294	-1.01948	0.0560463	0.519955
21008	Tmem240	4.84442	2.89408	6.79475	2.34781	1.23131	0.0560787	0.519955
17630	Rdh18-ps	1.0481	0.191466	1.90474	9.94819	3.31443	0.0560939	0.519955
5440	Cycs	1.12969	2.05611	0.203274	0.0988635	-3.33842	0.056099	0.519955
16147	Pgm2	5.86294	3.87726	7.84861	2.02427	1.0174	0.0562152	0.520741
7037	Fam132b	6.29558	8.38106	4.2101	0.502336	-0.993277	0.0563458	0.521418
3740	C77370	1.96074	0.84395	3.07753	3.64658	1.86654	0.0563516	0.521418
18526	Sel1l	1.37145	0.408238	2.33466	5.71887	2.51573	0.0565322	0.522492
3867	Capn2	39.6731	45.248	34.0983	0.753587	-0.408154	0.0565534	0.522492
16275	Pik3cg	1.11249	2.0217	0.203274	0.100547	-3.31407	0.0565627	0.522492
711	2700081O15Rik	15.7713	20.5496	10.993	0.534947	-0.902533	0.0566334	0.522794
6949	F2rl3	19.9377	16.0691	23.8063	1.4815	0.567056	0.0566599	0.522794
20356	Taok3	3.25502	1.68886	4.82118	2.85469	1.51333	0.0567613	0.522794
22812	Zbtb17	8.26099	10.6113	5.9107	0.557021	-0.844197	0.0567625	0.522794
7263	Fat1	0.670115	0	1.34023	Inf	Inf	0.0567718	0.522794
20251	Synpr	1.27996	2.15223	0.407687	0.189426	-2.4003	0.0568143	0.522794
393	1700084E18Rik	1.94874	0.785528	3.11195	3.9616	1.98608	0.0568273	0.522794
14391	Oc90	0.681941	0	1.36388	Inf	Inf	0.0568664	0.522794
13714	Ncald	3.61615	2.04336	5.18895	2.53942	1.3445	0.0569192	0.522794
10656	Iqcc	11.9827	14.942	9.02335	0.603894	-0.727634	0.0569279	0.522794
1592	9830001H06Rik	6.00364	4.01633	7.99096	1.98962	0.992492	0.0569449	0.522794
17107	Psmc3ip	39.6781	46.1017	33.2546	0.721331	-0.471267	0.0569756	0.522794
20108	Stx3	154.622	169.441	139.803	0.825086	-0.277383	0.0570567	0.523247
12273	Mettl16	0.669763	0	1.33953	Inf	Inf	0.0572014	0.524282
10212	Hs6st1	3.01065	0.646296	5.37501	8.31664	3.056	0.0574759	0.525803
7705	Fxyd7	6.75082	3.75137	9.75027	2.59912	1.37802	0.057488	0.525803
10455	Igsf21	2.80444	1.36976	4.23912	3.0948	1.62984	0.0574891	0.525803
14046	Nnat	41.7206	35.7587	47.6826	1.33346	0.41517	0.0574947	0.525803
17231	Ptprn	12.6434	8.87804	16.4088	1.84824	0.886155	0.0575351	0.525881
2794	Arhgef9	1.35783	0.414426	2.30124	5.55284	2.47322	0.0576459	0.526198
9818	Has2	3.23417	4.74903	1.7193	0.362032	-1.46581	0.0576585	0.526198
23328	Zkscan17	335.289	362.288	308.29	0.850952	-0.23285	0.0576655	0.526198
12383	Mios	1.6123	2.81692	0.407687	0.144728	-2.78858	0.0577768	0.526922
22735	Xpo6	1.36756	0.352737	2.38239	6.754	2.75574	0.0580693	0.529297
1388	5430417L22Rik	3.7187	2.08765	5.34976	2.56258	1.3576	0.0582283	0.530453
6577	Eif2b2	1.09094	0.191466	1.99041	10.3956	3.37791	0.0582944	0.530681
20596	Tes	29.9519	34.6002	25.3036	0.731314	-0.451437	0.0583944	0.530681
11921	Maff	21.1786	25.1036	17.2536	0.687295	-0.540998	0.0584053	0.530681
18100	Rps14	7.72561	5.29888	10.1523	1.91594	0.938051	0.0584067	0.530681
17723	Rgma	15.4679	12.234	18.7017	1.52866	0.612268	0.0584914	0.530681
5578	D030025P21Rik	3.40639	1.6204	5.19238	3.20438	1.68005	0.0585131	0.530681
10183	Hps4	2.16545	3.35799	0.972903	0.289728	-1.78723	0.0585348	0.530681
6324	Dut	2.51238	1.21543	3.80933	3.13415	1.64807	0.0585741	0.530681
9442	Gpr150	18.4193	14.8894	21.9492	1.47415	0.559881	0.0585833	0.530681
21450	Trmt2a	337.702	366.85	308.554	0.841089	-0.249669	0.058608	0.530681
19396	Smpd3	16.6343	20.1056	13.163	0.654694	-0.611107	0.0586105	0.530681
21211	Tnpo2	71.0086	62.68	79.3372	1.26575	0.339992	0.0586393	0.530681
2793	Arhgef7	5.13181	3.30211	6.9615	2.1082	1.07601	0.0587929	0.531779
23005	Zfp316	7.10582	4.80423	9.40741	1.95815	0.969491	0.0589023	0.532266
5364	Cttn	7.31675	5.00683	9.62667	1.92271	0.943139	0.0589112	0.532266
10193	Hrc	14.7502	11.4785	18.0219	1.57006	0.650817	0.0589618	0.532431
6549	Egr3	1.87621	0.575152	3.17727	5.52424	2.46578	0.0590544	0.532732
22676	Wnt7a	2.85552	4.16045	1.55058	0.372697	-1.42393	0.0590679	0.532732
16087	Pet100	0.695888	0	1.39178	Inf	Inf	0.0591121	0.532732
6979	Fads1	13.9457	17.6283	10.2631	0.582195	-0.780425	0.0591243	0.532732
4365	Cdh15	0.709739	1.41948	0	0	#NAME?	0.0591641	0.532782
11981	Maneal	1.99523	0.84395	3.14651	3.72831	1.89852	0.0592302	0.532782
21547	Tspan31	3.40348	4.86994	1.93702	0.397751	-1.33006	0.0592335	0.532782
15714	Pacsin1	6.90037	4.67885	9.1219	1.9496	0.963179	0.059259	0.532782
16726	Ppp1r16a	1.65935	0.544203	2.77449	5.09826	2.35	0.0593151	0.532914
3019	Atp1a2	17.4827	13.3858	21.5796	1.61213	0.688968	0.0593953	0.532914
3486	Bloc1s1	3.03723	1.55177	4.5227	2.91454	1.54327	0.0594011	0.532914
1938	Abr	10.893	8.12291	13.6631	1.68204	0.750211	0.0594139	0.532914
3406	Bcl2l12	22.7837	27.9675	17.6	0.629304	-0.66817	0.0594578	0.532914
18662	Sertad2	3.69168	5.25664	2.12672	0.404578	-1.30551	0.0594675	0.532914
5328	Ctnnb1	8.7653	6.25396	11.2767	1.80312	0.850498	0.059635	0.533526
6308	Dusp18	13.1752	10.314	16.0363	1.55481	0.636741	0.0596392	0.533526
6921	Exosc5	0.683571	0	1.36714	Inf	Inf	0.0596867	0.533526
16056	Pdzk1	253.863	232.208	275.517	1.18651	0.246724	0.0596955	0.533526
2941	Asph	731.266	674.98	787.551	1.16678	0.222528	0.0596975	0.533526
22997	Zfp282	1.36261	0.352737	2.37248	6.72591	2.74973	0.0597641	0.533832
12302	Mfap2	12.6493	15.8213	9.47741	0.59903	-0.739299	0.0598491	0.534196
636	2410017I17Rik	9.54231	13.3133	5.77137	0.433505	-1.20588	0.0598696	0.534196
20151	Sult2b1	3.38478	4.87926	1.89031	0.387417	-1.36804	0.0599771	0.534581
8395	Gm13944	0.669123	0	1.33825	Inf	Inf	0.0599775	0.534581
16323	Pitpnm1	12.0822	14.7475	9.41687	0.638542	-0.647146	0.0600111	0.534591
6846	Esam	43.4028	37.485	49.3207	1.31575	0.395881	0.0602357	0.536302
17313	R3hcc1	7.76231	5.54055	9.98408	1.802	0.8496	0.060278	0.536389
624	2410002F23Rik	4.04303	2.3135	5.77256	2.49517	1.31914	0.0603434	0.536682
20257	Syt1	8.69327	5.83204	11.5545	1.98121	0.986383	0.0604542	0.537046
13724	Ncbp1	12.4132	15.3049	9.52153	0.622122	-0.684731	0.0604665	0.537046
16844	Prepl	9.58256	11.9918	7.17329	0.598182	-0.741343	0.060482	0.537046
17303	Qrfp	8.55527	11.4687	5.64181	0.491929	-1.02348	0.0605764	0.537595
9334	Gnpda1	3.97831	5.65991	2.29672	0.405787	-1.30121	0.0606315	0.537795
17505	Rasgrp4	569.243	616.409	522.078	0.846968	-0.239621	0.0607568	0.538617
2078	Adam11	4.52909	2.73921	6.31896	2.30686	1.20593	0.0608675	0.539308
3774	Cacna1b	13.4008	8.52991	18.2718	2.14209	1.09902	0.0609568	0.53981
10066	Hmga2	5.91834	7.85975	3.97692	0.505986	-0.982831	0.0613976	0.543422
5613	D330041H03Rik	1515.18	1632.94	1397.42	0.855771	-0.224704	0.0614393	0.543499
8743	Gm21057	2.25322	3.56355	0.942885	0.264592	-1.91816	0.0615259	0.543973
11121	Klhl21	19.8342	14.9747	24.6938	1.64903	0.721618	0.0616023	0.544217
13922	Ngfr	0.978493	1.7649	0.192088	0.108838	-3.19975	0.0616194	0.544217
6986	Fahd1	22.1601	18.4026	25.9175	1.40837	0.494022	0.0617321	0.544315
1570	9430083A17Rik	9.29901	6.83355	11.7645	1.72157	0.783728	0.061745	0.544315
3180	B3gnt6	5.42686	3.39864	7.45508	2.19355	1.13327	0.0617535	0.544315
12284	Mettl24	0.584607	1.16921	0	0	#NAME?	0.0617712	0.544315
21970	Usp16	130.179	143.585	116.772	0.813264	-0.298204	0.0617955	0.544315
18046	Rpl29	3.0478	1.55833	4.53727	2.91162	1.54182	0.0619237	0.545153
16347	Pkig	8.78395	11.0478	6.5201	0.590172	-0.760794	0.0622045	0.547333
2038	Actg1	12.8242	9.63599	16.0123	1.66172	0.732679	0.0622854	0.547536
20956	Tmem186	1.26679	2.16498	0.368604	0.170258	-2.55421	0.0622939	0.547536
3501	Bmp2k	116.22	104.461	127.979	1.22513	0.292938	0.062378	0.547891
18128	Rps6	1.06033	2.12066	0	0	#NAME?	0.0624007	0.547891
21431	Trio	4.50715	2.81579	6.19852	2.20134	1.13838	0.0625103	0.54833
18670	Set	17.3253	13.7226	20.928	1.52507	0.608879	0.062532	0.54833
2767	Arhgdia	5.36464	3.42244	7.30685	2.13498	1.09423	0.0625625	0.54833
2569	Ano8	141.139	155.266	127.012	0.818026	-0.289782	0.0625837	0.54833
6394	E130317F20Rik	133.886	151.542	116.231	0.76699	-0.382721	0.0626174	0.548335
19245	Slc7a15	2.6795	3.95732	1.40169	0.354201	-1.49736	0.0627735	0.549287
8071	Glul	17.2553	13.9188	20.5918	1.47943	0.56504	0.0627927	0.549287
18190	Rsph6a	3.27527	1.89267	4.65787	2.461	1.29925	0.0628552	0.549384
12084	Masp2	732.608	788.559	676.656	0.858092	-0.220796	0.0628705	0.549384
18928	Slc15a1	15.3407	11.9861	18.6952	1.55974	0.641305	0.0630617	0.550485
17410	Rad23a	273.38	295.729	251.03	0.848854	-0.236411	0.0630632	0.550485
4395	Cdk15	0.571954	1.14391	0	0	#NAME?	0.063133	0.550803
10345	Idh3b	21.5672	17.6559	25.4785	1.44306	0.529129	0.0632461	0.551254
7851	Gbas	0.690788	0	1.38158	Inf	Inf	0.0632516	0.551254
18870	Ska3	8.75378	6.42037	11.0872	1.72688	0.788166	0.063309	0.551463
18260	S100a16	4.07181	2.30053	5.8431	2.53989	1.34476	0.0633789	0.551781
22964	Zfp182	4.28478	2.56665	6.0029	2.33881	1.22577	0.0635222	0.552737
13319	Mrps2	0.999833	1.79639	0.203274	0.113157	-3.1436	0.0636353	0.553355
11495	Lefty2	0.68754	0	1.37508	Inf	Inf	0.0636603	0.553355
7710	Fzd1	15.1093	11.8762	18.3423	1.54445	0.627094	0.063703	0.553434
8179	Gm10767	14.2543	11.2307	17.278	1.53846	0.621489	0.0638184	0.554145
19808	Spns2	3.3734	4.79873	1.94807	0.405956	-1.30061	0.0640291	0.555682
21323	Trap1	0.680879	0	1.36176	Inf	Inf	0.0641615	0.556539
9343	Golga2	8.04343	5.86907	10.2178	1.74096	0.799879	0.0642403	0.556929
3696	C2cd2l	1.60367	0.58423	2.6231	4.48985	2.16667	0.064323	0.557146
11941	Maged1	7.19476	5.04648	9.34304	1.8514	0.888616	0.0643334	0.557146
11807	Lsm4	7.20585	5.19441	9.2173	1.77447	0.827385	0.0643666	0.557146
23410	Zwint	2.69749	1.4158	3.97919	2.81055	1.49085	0.0645464	0.558409
22065	Vav2	3.15438	4.59199	1.71676	0.373859	-1.41943	0.064587	0.558467
9617	Gsk3a	143.806	157.477	130.135	0.826376	-0.27513	0.0646917	0.558826
15604	Orm2	9.41961	13.6974	5.1418	0.375385	-1.41356	0.0647195	0.558826
21987	Usp29	0.662539	0	1.32508	Inf	Inf	0.06473	0.558826
3957	Cbln1	1.64518	0.590795	2.69957	4.56939	2.192	0.0648296	0.559393
17200	Ptplb	1.35866	0.368211	2.34911	6.37979	2.67351	0.0649093	0.559788
19923	Srsf4	87.8623	78.6941	97.0304	1.23301	0.302181	0.0649787	0.560094
19975	St3gal2	22.6966	26.7124	18.6808	0.69933	-0.515954	0.0650505	0.56042
8029	Gli1	4.30687	5.89277	2.72096	0.461745	-1.11483	0.065126	0.560777
19397	Smpd4	101.164	111.388	90.9393	0.81642	-0.292617	0.0653587	0.562487
4917	Cnot10	2.70302	1.39782	4.00823	2.8675	1.51979	0.0654321	0.562826
20283	T2	9.66451	7.07562	12.2534	1.73178	0.792255	0.0655026	0.563096
14258	Ntrk2	5.96053	3.60633	8.31473	2.30559	1.20514	0.0655318	0.563096
13530	Mycbp2	3.17181	1.48984	4.85378	3.25792	1.70395	0.0657888	0.564644
15985	Pde3a	17.2015	21.0239	13.3791	0.636373	-0.652055	0.0658067	0.564644
13083	Mll2	8.89464	11.2838	6.50553	0.576539	-0.79451	0.0658327	0.564644
1613	A230046K03Rik	2.61128	3.81633	1.40622	0.368476	-1.44036	0.0658488	0.564644
5016	Colec10	1.10674	0.216395	1.99709	9.22888	3.20616	0.0659325	0.565067
90	1500017E21Rik	229.455	249.81	209.099	0.837029	-0.25665	0.0659886	0.565254
10303	Hvcn1	473.668	509.066	438.27	0.86093	-0.216032	0.0660254	0.565276
4524	Cep57	29.4815	34.0173	24.9457	0.733325	-0.447476	0.0660953	0.565325
20270	Syt6	8.45458	11.433	5.47613	0.478975	-1.06198	0.0661227	0.565325
16516	Pnck	1.37587	0.432791	2.31895	5.35813	2.42173	0.0661339	0.565325
9526	Gpx4	1.85906	0.798112	2.92	3.65864	1.87131	0.066185	0.565468
7072	Fam167b	0.941937	1.70283	0.181041	0.106318	-3.23354	0.0662247	0.565515
5116	Cplx3	1.94081	0.790794	3.09083	3.90851	1.96662	0.0663249	0.565812
3327	Bad	42.7659	49.2382	36.2935	0.737099	-0.440069	0.066328	0.565812
19080	Slc2a13	0.667493	0	1.33499	Inf	Inf	0.0663992	0.565926
2536	Ankrd40	2.88965	4.21779	1.56151	0.370219	-1.43355	0.06641	0.565926
6885	Etv6	0.997012	1.79075	0.203274	0.113514	-3.13906	0.066471	0.566133
2901	Asb14	18.8051	23.147	14.4632	0.624844	-0.678432	0.0665029	0.566133
16837	Prdx6	1.52189	2.48636	0.557431	0.224196	-2.15717	0.0665428	0.56618
9270	Gm996	2.75226	1.40652	4.09801	2.91359	1.5428	0.0666609	0.566892
20437	Tbc1d5	2.24182	1.07544	3.40819	3.16911	1.66408	0.0667386	0.567261
10106	Hnrnph1	7.31651	9.42241	5.21061	0.553002	-0.854644	0.066928	0.56847
1053	4930513N10Rik	25.411	20.8861	29.936	1.4333	0.519336	0.0669498	0.56847
16432	Plekha6	1.31438	0.432791	2.19596	5.07396	2.34311	0.0671766	0.570103
2152	Adcy3	44.6137	50.0997	39.1278	0.780997	-0.356611	0.067249	0.570424
3564	Brd9	6.57746	4.47497	8.67996	1.93967	0.955811	0.0674002	0.571413
17660	Rell2	233.592	252.961	214.223	0.846863	-0.239799	0.0674807	0.571801
9542	Grb2	3.26818	1.83717	4.69919	2.55784	1.35493	0.0676964	0.573334
15974	Pdcl	1.57975	2.56865	0.590851	0.230024	-2.12014	0.0677391	0.573402
7425	Fgf14	9.60452	7.17189	12.0372	1.67838	0.747069	0.0678612	0.573825
6916	Exosc1	4.70667	3.02111	6.39224	2.11586	1.08125	0.0679436	0.573825
3183	B3gnt9	131.042	143.752	118.332	0.82317	-0.280739	0.0679767	0.573825
20668	Tgfbr2	2.28538	3.427	1.14376	0.333749	-1.58316	0.0680034	0.573825
5445	Cyhr1	101.53	91.0078	112.052	1.23123	0.300101	0.0680049	0.573825
10456	Igsf23	1.29648	2.20538	0.387577	0.175741	-2.50848	0.0680409	0.573825
9301	Gnao1	12.056	9.03482	15.0772	1.66879	0.738804	0.0680521	0.573825
7807	Galr1	2.41608	1.20597	3.62618	3.00685	1.58825	0.0680674	0.573825
15683	P2rx4	6.63306	8.63504	4.63109	0.536313	-0.898852	0.0682023	0.574555
6230	Dpy19l1	1.55812	0.559301	2.55693	4.57166	2.19272	0.0682236	0.574555
20442	Tbc1d9b	4.70266	2.83934	6.56599	2.31251	1.20946	0.0683345	0.575144
800	3200001D21Rik	53.6998	47.3371	60.0625	1.26882	0.343492	0.0683633	0.575144
11718	Lrrc16a	2.04372	0.791923	3.29552	4.16141	2.05707	0.0684385	0.575483
14219	Nsg1	32.4663	37.3777	27.555	0.737203	-0.439866	0.0684836	0.57557
4501	Cenpo	936.075	1007.85	864.303	0.857574	-0.221667	0.0685407	0.575756
12492	Mir1895	55.2888	48.261	62.3166	1.29124	0.368758	0.0685831	0.575819
11666	Lphn3	2.11052	0.968292	3.25276	3.35927	1.74815	0.0686879	0.576406
1586	9530082P21Rik	1721.44	1605.59	1837.3	1.14431	0.194483	0.0687388	0.576539
19527	Snord4a	18.4501	21.8784	15.0217	0.686599	-0.54246	0.0689852	0.578312
19654	Sowahb	4.32859	2.30985	6.34732	2.74793	1.45835	0.0690295	0.578389
2886	Arvcf	302.022	342.839	261.204	0.761885	-0.392355	0.0691935	0.579469
8598	Gm16907	153.464	168.176	138.752	0.825041	-0.277463	0.0692747	0.579736
17838	Rin3	3.06288	4.36325	1.7625	0.403943	-1.30778	0.0692957	0.579736
16425	Plek	0.771722	1.54344	0	0	#NAME?	0.0693389	0.579804
6877	Etohi1	31.7582	37.4172	26.0993	0.697522	-0.51969	0.0696022	0.581523
7753	Gabra4	3.69793	2.20463	5.19123	2.35469	1.23554	0.0696481	0.581523
20948	Tmem181b-ps	32.003	41.1578	22.8482	0.555136	-0.849086	0.0696748	0.581523
21778	Ube2j1	2.18934	1.03868	3.33999	3.2156	1.68509	0.0696855	0.581523
10266	Hspb2	3.57305	5.01825	2.12785	0.424022	-1.23779	0.0697871	0.581961
12212	Med22	5.98507	7.94888	4.02126	0.50589	-0.983104	0.0698085	0.581961
6405	E2f5	44.4987	50.3524	38.645	0.767492	-0.381776	0.0698798	0.582261
18287	Safb	23.6721	19.6319	27.7123	1.41159	0.497326	0.070079	0.583626
10215	Hsbp1	4.74357	2.98961	6.49753	2.17337	1.11993	0.0701959	0.584214
2993	Atg9b	35.498	40.5213	30.4746	0.752063	-0.411074	0.0702204	0.584214
10929	Kcnk2	45.6405	40.3873	50.8938	1.26014	0.333588	0.0703255	0.584793
13743	Ncoa2	1.493	0.476115	2.50989	5.27159	2.39824	0.0704597	0.585447
14213	Nrxn3	5.32089	3.45719	7.18459	2.07816	1.0553	0.070475	0.585447
6046	Dll4	2.74025	4.14239	1.33811	0.323028	-1.63027	0.0705289	0.585599
4213	Cct4	5.52337	3.70433	7.3424	1.98211	0.987039	0.0706363	0.586002
14107	Npc1	120.54	132.172	108.909	0.82399	-0.279302	0.0706485	0.586002
17578	Rbm4b	130.852	117.951	143.753	1.21875	0.285408	0.070699	0.586127
4890	Cnbd2	380.529	411.49	349.568	0.849517	-0.235286	0.0708847	0.587371
5137	Cpsf3l	302.137	327.057	277.216	0.847609	-0.238529	0.0709798	0.587747
13923	Ngfrap1	37.0187	30.0763	43.961	1.46165	0.547596	0.0710243	0.587747
6385	E130218I03Rik	254.675	276.064	233.287	0.845046	-0.242898	0.0710369	0.587747
2770	Arhgef1	1.59941	0.599704	2.59913	4.33401	2.1157	0.0711087	0.587836
6517	Efha2	32.4858	27.6768	37.2948	1.34751	0.430294	0.07114	0.587836
3927	Casp6	3.20293	1.7902	4.61566	2.57829	1.36641	0.0711546	0.587836
3582	Brsk2	7.64106	5.40459	9.87753	1.82762	0.869966	0.0712465	0.588301
22930	Zfhx2as	208.208	180.535	235.881	1.30657	0.385779	0.0712983	0.588434
[truncated: 21,421 more rows]

## Sheet: DEG_Control_Post
	id	baseMean	baseMeanA	baseMeanB	foldChange	log2FoldChange	pval	padj
22938	Zfp108	4.40275	1.6813	7.1242	4.23731	2.08315	0.000622717	1
11865	Lynx1	2.28717	0.429524	4.14482	9.6498	3.2705	0.000777101	1
9016	Gm5617	2.48984	4.47442	0.505262	0.112922	-3.1466	0.00168549	1
8125	Gm10432	30.4502	38.4019	22.4984	0.585866	-0.771357	0.00245126	1
18536	Selplg	7.74193	4.44623	11.0376	2.48247	1.31178	0.00267663	1
5006	Col6a3	3.20092	5.2343	1.16753	0.223054	-2.16454	0.00281278	1
17226	Ptprg	3.17323	5.19152	1.15495	0.222468	-2.16833	0.00285446	1
10630	Ints3	3.28216	5.34028	1.22404	0.229208	-2.12527	0.00291227	1
7295	Fbxl22	170.919	200.234	141.604	0.70719	-0.499831	0.00305102	1
150	1700008J07Rik	33.4777	25.7031	41.2523	1.60495	0.68253	0.00334655	1
10750	Itgb1bp1	133.27	154.565	111.975	0.724455	-0.465031	0.00383045	1
17819	Ric3	15.4108	20.9343	9.88736	0.472304	-1.08221	0.00411704	1
19410	Smurf1	54.1984	69.8384	38.5585	0.552111	-0.856971	0.00460135	1
6046	Dll4	2.33858	4.14239	0.534777	0.129099	-2.95345	0.00469328	1
7590	Foxk2	1.96984	0.454453	3.48522	7.66905	2.93905	0.00485009	1
16462	Plin4	10.5396	6.71987	14.3594	2.13685	1.09549	0.00515969	1
5941	Dgat1	8.02995	4.70152	11.3584	2.41589	1.27256	0.00531631	1
10261	Hspa5	7.71215	11.0469	4.37736	0.39625	-1.33552	0.00544278	1
17473	Rapgef3	17.9887	23.2649	12.7126	0.546427	-0.871898	0.00604532	1
20411	Tax1bp1	3.37822	1.08527	5.67117	5.22556	2.38559	0.00605608	1
23342	Zmiz2	3.75191	1.55252	5.95129	3.83331	1.93859	0.00645585	1
20227	Syn1	21.5863	15.9692	27.2034	1.70349	0.768498	0.00764953	1
753	2900002K06Rik	634.999	724.243	545.756	0.753553	-0.408219	0.00770164	1
11533	Lgmn	3.36265	1.3199	5.4054	4.09531	2.03397	0.0081759	1
18672	Setd1a	4.18204	6.29523	2.06885	0.328637	-1.60543	0.00818948	1
11031	Kif18b	3.47812	1.31157	5.64466	4.30373	2.10559	0.00832083	1
9334	Gnpda1	3.60619	5.65991	1.55246	0.274291	-1.86622	0.008527	1
21646	Ttr	3.1359	4.92235	1.34945	0.274147	-1.86698	0.00912919	1
8541	Gm16023	96.594	82.2438	110.944	1.34897	0.431856	0.010131	1
1015	4930481A15Rik	74.9452	87.15	62.7404	0.719913	-0.474106	0.0104497	1
16405	Plcd4	37.3151	44.2057	30.4246	0.688251	-0.538993	0.0105931	1
14215	Nsd1	4.92268	2.55757	7.28778	2.84949	1.5107	0.0106456	1
7326	Fbxo41	1.25867	0.216395	2.30094	10.633	3.41048	0.010727	1
12341	Mgat5b	1.43858	0.191466	2.68569	14.027	3.81013	0.0107428	1
16868	Prkar1a	3.38598	1.41835	5.35361	3.77454	1.9163	0.0110038	1
17194	Ptp4a2	1.07209	0	2.14419	Inf	Inf	0.0113365	1
17892	Rnf103	26.8668	32.67	21.0635	0.644734	-0.633225	0.0115464	1
11751	Lrrc4b	5.2028	2.89347	7.51213	2.59624	1.37642	0.0120992	1
7171	Fam45a	8.37718	5.2855	11.4689	2.16987	1.11761	0.0122181	1
19255	Slc8a1	1.3931	0.238058	2.54814	10.7039	3.42006	0.0122268	1
20409	Tatdn2	3.78362	1.81224	5.755	3.17562	1.66704	0.0124252	1
17643	Reep1	40.5018	32.3436	48.6599	1.50447	0.589257	0.0134782	1
12183	Mdk	17.4431	21.8717	13.0146	0.595042	-0.748937	0.0136157	1
10953	Kcns2	20.2105	24.7515	15.6696	0.633079	-0.659542	0.0136771	1
16325	Pitpnm3	1.65149	0.408238	2.89474	7.09082	2.82595	0.0139148	1
16275	Pik3cg	1.01085	2.0217	0	0	#NAME?	0.0139959	1
4482	Celf4	45.7201	37.765	53.6751	1.42129	0.507202	0.0143823	1
16565	Pold4	0.824419	1.64884	0	0	#NAME?	0.0145043	1
11042	Kif24	11.8675	7.85044	15.8846	2.0234	1.01678	0.0147323	1
21651	Tuba1a	116.174	101.295	131.053	1.29378	0.371587	0.014889	1
20236	Syne1	2.94177	4.58563	1.29792	0.28304	-1.82092	0.015284	1
14406	Odf3b	1.92981	3.32963	0.529985	0.159173	-2.65134	0.0153145	1
15600	Orc4	41.4564	50.4443	32.4686	0.643651	-0.635649	0.0156678	1
124	1700003D09Rik	1068.78	1181.84	955.716	0.808671	-0.306375	0.0157607	1
21444	Trmt10c	0.910933	0	1.82187	Inf	Inf	0.0159377	1
11558	Lig1	24.3843	19.3196	29.4491	1.52431	0.608155	0.0164024	1
5241	Csdc2	3.65182	1.82985	5.47379	2.99138	1.58081	0.016554	1
2007	Acp2	231.255	258.833	203.677	0.786905	-0.345738	0.0166492	1
16183	Phf2	2.45837	0.999033	3.91771	3.9215	1.9714	0.0166859	1
4770	Cldn20	3.93279	1.44114	6.42444	4.45787	2.15636	0.0167282	1
13857	Nemf	138.101	155.599	120.602	0.775084	-0.367576	0.0168307	1
2517	Ankrd17	3.34118	1.52759	5.15476	3.37443	1.75465	0.0168623	1
12716	Mir328	10.8136	14.103	7.52416	0.533515	-0.906399	0.0169282	1
9592	Grpel1	81.7961	93.8704	69.7218	0.742745	-0.42906	0.0171186	1
5975	Dhrs7c	0.791443	1.58289	0	0	#NAME?	0.0174275	1
8526	Gm15708	20.8282	6.54617	35.1102	5.36348	2.42317	0.0174848	1
14133	Npr1	18.6435	24.2554	13.0316	0.537268	-0.896286	0.0178332	1
13951	Nipa2	10.9749	14.241	7.70871	0.541304	-0.885488	0.017911	1
11820	Ltb4r2	6.57464	9.1606	3.98869	0.435418	-1.19953	0.0183436	1
2124	Adamts4	12.452	8.71261	16.1914	1.85838	0.894046	0.0184921	1
10280	Htr1a	10.449	7.37483	13.5231	1.83369	0.874749	0.0187502	1
12311	Mfn1	10.9177	14.2348	7.60068	0.533952	-0.905219	0.0187513	1
3340	Baiap2l1	11.7811	8.26796	15.2942	1.84982	0.887382	0.0192216	1
8370	Gm13476	53.486	42.8708	64.1012	1.49522	0.580357	0.0192387	1
6039	Dlgap3	12.559	8.32852	16.7894	2.01589	1.01142	0.0192847	1
3157	B230219D22Rik	1.20578	0.191843	2.21971	11.5705	3.53238	0.0197903	1
3120	Avil	11.899	15.3375	8.46048	0.55162	-0.858254	0.0198442	1
20138	Sult1a1	8.6727	5.93685	11.4086	1.92165	0.942346	0.0201146	1
8592	Gm16853	27.8246	33.8434	21.8057	0.644312	-0.634168	0.0202518	1
11227	Kras	51.619	59.6832	43.5549	0.729768	-0.454491	0.0203247	1
1204	4931403G20Rik	54.3296	45.7557	62.9034	1.37477	0.459185	0.0206456	1
19978	St3gal5	0.850423	0	1.70085	Inf	Inf	0.0208029	1
90	1500017E21Rik	225.302	249.81	200.793	0.803783	-0.315122	0.0213113	1
21734	U2af2	5.16725	2.97978	7.35472	2.46821	1.30346	0.021438	1
6976	Fabp7	4.6288	6.83279	2.42481	0.354879	-1.4946	0.0216237	1
10671	Iqsec1	3.26492	1.57707	4.95276	3.14047	1.65098	0.0218336	1
8964	Gm5148	182.231	204.385	160.077	0.783212	-0.352525	0.0218501	1
2502	Ankk1	15.3896	11.726	19.0532	1.62486	0.700319	0.0218594	1
2047	Actn1	4.73354	2.74862	6.71846	2.4443	1.28942	0.0219427	1
18798	Shfm1	17.4006	21.9424	12.8588	0.586025	-0.770965	0.0220405	1
16813	Prap1	2.82411	1.246	4.40222	3.53309	1.82093	0.0226159	1
20249	Synpo2	4.14522	6.10043	2.19002	0.358994	-1.47797	0.0229063	1
2422	Alyref	3.33298	1.72501	4.94096	2.86431	1.51819	0.0230698	1
9366	Gp1ba	27.6397	32.8669	22.4124	0.681915	-0.552337	0.0231205	1
15755	Pank3	2.47211	3.995	0.949225	0.237603	-2.07337	0.0231917	1
17545	Rbm10	88.502	100.437	76.5668	0.762336	-0.391501	0.0234681	1
6360	Dzank1	11.9662	8.65198	15.2804	1.76611	0.820579	0.0236337	1
2550	Ankrd63	1.58774	2.71458	0.460895	0.169785	-2.55822	0.0237908	1
23002	Zfp3	2.7559	4.28839	1.22341	0.285285	-1.80953	0.0238561	1
11346	Kxd1	9.62019	6.56654	12.6738	1.93006	0.948648	0.0239289	1
8550	Gm16197	1.94055	3.30738	0.573725	0.173468	-2.52726	0.023956	1
6490	Eef1a2	19.8681	15.3624	24.3737	1.58659	0.665925	0.0244229	1
22059	Vasn	87.7115	75.1107	100.312	1.33552	0.417407	0.0244627	1
5060	Coro1a	2.04156	3.33963	0.7435	0.22263	-2.16728	0.0245115	1
6016	Disc1	6.3711	8.82395	3.91825	0.444047	-1.17122	0.0247775	1
7224	Fam84b	65.2066	74.5161	55.8971	0.750134	-0.41478	0.024934	1
20827	Tm9sf1	7.5391	4.93761	10.1406	2.05374	1.03826	0.0254419	1
16687	Ppih	0.782449	1.5649	0	0	#NAME?	0.0254929	1
2283	Aifm3	1.57371	0.368211	2.77921	7.54786	2.91607	0.0258231	1
4094	Ccdc66	33.8505	40.0225	27.6786	0.691577	-0.532039	0.0261126	1
7288	Fbxl16	6.70179	4.23113	9.17245	2.16785	1.11626	0.0267988	1
6250	Drd4	0.816493	1.63299	0	0	#NAME?	0.0269703	1
19005	Slc24a5	608.769	666.538	551.001	0.826662	-0.274631	0.0270341	1
6989	Faim2	1.08042	0.176369	1.98447	11.2518	3.49209	0.0270549	1
12045	Mapk9	3.52864	1.86448	5.19279	2.78512	1.47774	0.0272796	1
21703	Txndc11	133.919	148.953	118.884	0.798131	-0.325302	0.0272944	1
9440	Gpr149	3.46755	1.7347	5.2004	2.99786	1.58393	0.0274329	1
15941	Pcolce	9.00031	6.21858	11.782	1.89465	0.921933	0.0275603	1
3775	Cacna1c	13.5766	10.4074	16.7458	1.60903	0.686188	0.0277608	1
6211	Dph2	3.64074	5.49378	1.78771	0.325406	-1.61969	0.0283696	1
23344	Zmym1	270.93	218.471	323.388	1.48024	0.565827	0.0284696	1
4754	Clcn6	2.21676	0.600081	3.83343	6.3882	2.67541	0.0286333	1
7824	Gars	1.11279	2.03679	0.188792	0.0926908	-3.43143	0.0286602	1
10367	Ifi27l2b	0.813294	1.62659	0	0	#NAME?	0.028693	1
6656	Elovl3	0.798416	0	1.59683	Inf	Inf	0.0288415	1
3089	Atp9a	7.0533	4.6367	9.4699	2.04238	1.03025	0.0288422	1
12233	Meg3	223.769	198.03	249.507	1.25995	0.333362	0.0289168	1
19413	Smyd2	2.44105	1.01451	3.8676	3.81229	1.93066	0.0292306	1
1581	9530053A07Rik	20.2849	24.9461	15.6237	0.626297	-0.67508	0.0298174	1
16501	Pmch	17.5926	21.5063	13.679	0.636048	-0.652792	0.0298442	1
15924	Pcgf6	2.61873	3.97974	1.25772	0.316031	-1.66186	0.0299106	1
2539	Ankrd45	1.07992	1.97314	0.186708	0.0946247	-3.40164	0.030007	1
4682	Chst11	1.74771	2.92169	0.573725	0.196367	-2.34837	0.0302517	1
6699	Emx2os	4.1198	2.23445	6.00516	2.68754	1.42628	0.0304946	1
15985	Pde3a	16.8108	21.0239	12.5976	0.599204	-0.738882	0.0305315	1
14293	Nudt5	43.6888	37.0267	50.3509	1.35985	0.443451	0.0305724	1
7894	Gdap1	1.51491	0.429524	2.60029	6.0539	2.59786	0.0306978	1
6230	Dpy19l1	1.71331	0.559301	2.86732	5.12661	2.35801	0.0307343	1
18113	Rps21	1.68984	0.646296	2.73339	4.22931	2.08042	0.0311774	1
13304	Mrpl52	1.92503	0.544203	3.30586	6.07468	2.60281	0.0312016	1
6679	Eme1	546.973	595.394	498.551	0.837347	-0.256103	0.0313181	1
717	2700099C18Rik	58.2645	48.884	67.645	1.38379	0.46862	0.0317399	1
20843	Tmc8	3.02484	4.5456	1.50408	0.330887	-1.59559	0.0318809	1
3065	Atp6v0e	1.12324	2.0872	0.159277	0.0763115	-3.71196	0.0318998	1
5004	Col6a1	3.2623	1.58891	4.93569	3.10634	1.63522	0.03212	1
9049	Gm5901	64.3125	51.4351	77.19	1.50073	0.58566	0.0321443	1
21073	Tmem65	2.25755	3.58697	0.928124	0.258748	-1.95038	0.0322452	1
9348	Golga7b	6.37315	3.71667	9.02963	2.42949	1.28066	0.0324655	1
23402	Zswim4	1.24364	0.238058	2.24923	9.44824	3.24005	0.0328164	1
2272	Ahr	0.913638	0	1.82728	Inf	Inf	0.0328536	1
6443	Ebag9	1.52137	2.62559	0.417155	0.158881	-2.65399	0.0329383	1
17674	Rerg	0.783622	1.56724	0	0	#NAME?	0.0330055	1
1676	A630019I02Rik	3.26169	1.43145	5.09193	3.55719	1.83074	0.0330305	1
23210	Zfp784	99.5365	111.95	87.1228	0.778227	-0.361736	0.0333515	1
584	2310015A10Rik	9.47005	6.60335	12.3367	1.86826	0.901693	0.0336847	1
7355	Fbxw4	9.48073	12.5608	6.40063	0.509571	-0.972644	0.0339646	1
9660	Gtf2h1	0.709174	1.41835	0	0	#NAME?	0.0340035	1
16096	Pex12	31.6622	26.188	37.1365	1.41807	0.503931	0.034005	1
16176	Phf12	18.3051	22.3301	14.2801	0.639502	-0.64498	0.0343825	1
20151	Sult2b1	3.2528	4.87926	1.62635	0.333318	-1.58503	0.0344241	1
10436	Igfals	1.13601	2.11275	0.159277	0.0753887	-3.72951	0.0345481	1
10643	Ipmk	1.43456	2.68034	0.188792	0.0704359	-3.82755	0.0348764	1
16041	Pdss1	13.8916	17.4104	10.3728	0.595785	-0.747137	0.03496	1
16290	Pin1	1.37452	2.40576	0.343278	0.14269	-2.80904	0.035065	1
12042	Mapk8ip1	16.0999	12.5376	19.6623	1.56826	0.649168	0.0353531	1
18599	Serpina11	1.49398	0.383309	2.60464	6.79516	2.76451	0.0354219	1
5779	Ddah1	6.03063	3.71001	8.35124	2.251	1.17057	0.0356412	1
12274	Mettl17	8.48635	11.0012	5.97152	0.542807	-0.881488	0.03614	1
6663	Elp4	5.52992	7.66842	3.39141	0.442257	-1.17704	0.0362873	1
4305	Cd81	87.9408	99.1982	76.6833	0.773031	-0.371402	0.0365816	1
2066	Acvr2a	86.8229	97.8546	75.7913	0.774529	-0.368608	0.0366712	1
19663	Sox15	12.3468	9.12542	15.5682	1.70603	0.770642	0.0368814	1
1661	A530032D15Rik	20.9957	27.5314	14.4599	0.525217	-0.929015	0.0369039	1
8159	Gm10638	64.7224	56.5212	72.9235	1.2902	0.367591	0.0369271	1
18013	Rpe	16.9709	21.0862	12.8556	0.609671	-0.713898	0.0370818	1
16445	Plekhg6	11.669	7.92647	15.4116	1.94432	0.959268	0.0370929	1
4190	Ccnyl1	1.02122	0	2.04244	Inf	Inf	0.0372927	1
22788	Ywhab	5.70566	3.68906	7.72225	2.09328	1.06577	0.0375637	1
9546	Greb1l	3.14424	1.5918	4.69668	2.95055	1.56099	0.0377163	1
11963	Mamdc4	17.13	21.0554	13.2046	0.627134	-0.673154	0.0379355	1
10635	Ints8	69.2669	78.2261	60.3077	0.770941	-0.375307	0.0379943	1
1868	Abca3	173.432	157.392	189.471	1.20382	0.267616	0.0380869	1
9820	Has3	34.0522	28.0476	40.0567	1.42817	0.514166	0.0381556	1
16432	Plekha6	1.41721	0.432791	2.40163	5.54917	2.47227	0.0383302	1
17821	Ric8b	2.09317	0.720572	3.46576	4.80974	2.26596	0.0387924	1
8981	Gm5415	76.6432	86.5127	66.7737	0.771837	-0.373632	0.0390187	1
18368	Scarb1	13.3186	16.6267	10.0106	0.602079	-0.731976	0.0390967	1
13087	Mllt10	99.023	88.0876	109.958	1.24829	0.319947	0.0395332	1
3227	BC016423	54.8749	62.3915	47.3583	0.75905	-0.397733	0.0397636	1
3197	B4galt5	1.12315	0.216395	2.0299	9.38051	3.22967	0.0399452	1
23008	Zfp319	14.9776	18.993	10.9623	0.577176	-0.792917	0.0400974	1
18956	Slc18a1	0.680528	1.36106	0	0	#NAME?	0.040885	1
4011	Ccdc13	4.82351	6.77926	2.86776	0.423019	-1.24121	0.0408915	1
11110	Klhl1	0.704331	0	1.40866	Inf	Inf	0.0411225	1
3023	Atp1b2	2.49861	3.84226	1.15495	0.300591	-1.73413	0.0413929	1
6924	Exosc8	42.2152	48.2664	36.1639	0.749256	-0.416469	0.0414118	1
5723	Dbx2	18.4735	14.7644	22.1826	1.50244	0.587304	0.041598	1
23029	Zfp367	1.48241	2.54767	0.417155	0.16374	-2.61052	0.0422072	1
3425	Bcs1l	11.702	14.7968	8.60718	0.581691	-0.781674	0.0423688	1
21091	Tmem87b	1.1999	0.238058	2.16174	9.08075	3.18281	0.0426517	1
21100	Tmem95	1.18931	0.238058	2.14056	8.99179	3.16861	0.0428597	1
1744	AA619741	1.14326	2.05608	0.230448	0.112081	-3.15739	0.0432429	1
21513	Tsc22d4	2.47876	3.85652	1.101	0.285491	-1.80848	0.0437462	1
13620	Mzf1	5.99792	4.00391	7.99194	1.99603	0.997136	0.0440697	1
20212	Sybu	20.3815	15.3048	25.4582	1.66341	0.734146	0.0443543	1
17066	Psen1	1.00788	1.82696	0.188792	0.103337	-3.27458	0.0445082	1
3037	Atp5a1	8.31919	10.6737	5.96468	0.55882	-0.839545	0.0446034	1
21294	Tpsg1	129.955	147.667	112.242	0.760103	-0.395733	0.0446183	1
6405	E2f5	44.086	50.3524	37.8197	0.7511	-0.412923	0.0450089	1
17189	Ptma	257.764	218.447	297.08	1.35997	0.443572	0.0450312	1
1531	9230110C19Rik	1.37352	2.37154	0.3755	0.158336	-2.65894	0.0453992	1
3557	Brcc3	1.12286	2.06172	0.184	0.089246	-3.48607	0.0454444	1
11574	Lims2	1493.69	1381.65	1605.73	1.16218	0.216829	0.0456201	1
2797	Arid2	24.5009	29.2582	19.7436	0.674806	-0.567456	0.045654	1
10818	Jph1	0.988359	1.79272	0.184	0.102638	-3.28437	0.0460113	1
17781	Rhou	3.19837	4.62641	1.77033	0.382658	-1.38587	0.0460526	1
7720	Fzr1	1.77453	0.600081	2.94898	4.91431	2.29699	0.0462546	1
4172	Ccnd3	20.9913	25.0569	16.9257	0.67549	-0.565993	0.0462579	1
22521	Wars	2.57627	1.14391	4.00862	3.50432	1.80914	0.0462805	1
11604	Lix1l	10.5588	7.90373	13.214	1.67186	0.741458	0.0462833	1
9336	Gnpnat1	21.5823	17.5007	25.664	1.46646	0.552337	0.0463174	1
16566	Poldip2	1.42291	0.429524	2.41629	5.62552	2.49199	0.0464047	1
10214	Hs6st3	1.35586	2.29727	0.414448	0.180409	-2.47066	0.0464527	1
7266	Fat4	102.466	88.4352	116.497	1.31731	0.3976	0.0465297	1
9448	Gpr157	1.94566	0.383309	3.50801	9.15192	3.19407	0.0465844	1
3874	Capns1	2.16676	3.3843	0.949225	0.280479	-1.83404	0.046763	1
18525	Seh1l	8.34898	10.7383	5.95966	0.554992	-0.849462	0.0469851	1
20228	Syn2	16.9014	13.4838	20.3191	1.50692	0.591604	0.047028	1
20798	Tln1	10.5705	7.84428	13.2968	1.69509	0.761362	0.0475802	1
20188	Sv2a	3.97416	2.39334	5.55498	2.32102	1.21476	0.0477553	1
20640	Tfb1m	34.9156	40.5378	29.2934	0.722618	-0.468695	0.0478259	1
12499	Mir1900	20.1416	16.1279	24.1553	1.49774	0.582786	0.0478578	1
21781	Ube2l3	9.86114	6.71079	13.0115	1.93889	0.955232	0.0480239	1
7034	Fam131b	7.69421	9.95783	5.4306	0.545359	-0.874721	0.0481261	1
10989	Kdm1b	412.716	447.921	377.511	0.842807	-0.246726	0.0482015	1
2808	Arl10	0.76912	0	1.53824	Inf	Inf	0.0484717	1
15658	Otud7a	8.68412	6.196	11.1722	1.80314	0.850511	0.0484776	1
23284	Zfp955b	4.60707	2.62545	6.58869	2.50954	1.32742	0.0486645	1
9108	Gm6583	2.57353	1.246	3.90106	3.13087	1.64656	0.0487404	1
22701	Xbp1	4.70216	2.85581	6.5485	2.29304	1.19726	0.0489365	1
10468	Ikbkap	0.764069	1.52814	0	0	#NAME?	0.0489687	1
2156	Adcy7	42.1682	36.0014	48.335	1.34259	0.425016	0.0493105	1
18192	Rspo1	2.08413	0.407861	3.7604	9.2198	3.20474	0.0494614	1
5288	Cst3	10.5512	8.18979	12.9126	1.57667	0.656885	0.0495167	1
9545	Greb1	1.09221	2.00041	0.184	0.0919814	-3.44251	0.0497487	1
23075	Zfp46	2.77194	1.27018	4.27371	3.36466	1.75046	0.0499653	1
2368	Aldh6a1	68.9798	59.391	78.5685	1.3229	0.403707	0.0500038	1
6702	Enah	3.40521	1.93019	4.88024	2.52838	1.33821	0.0503395	1
8947	Gm5105	2.01734	3.08066	0.954016	0.309679	-1.69115	0.0506084	1
13591	Myo5b	3.82548	5.4729	2.17806	0.397971	-1.32927	0.050755	1
10044	Hist3h2ba	1.24319	0.414426	2.07196	4.99958	2.32181	0.0508951	1
11040	Kif22	76.4916	64.7208	88.2625	1.36374	0.44757	0.0509966	1
10302	Huwe1	6.8375	4.88149	8.79351	1.8014	0.849118	0.0511207	1
1218	4931428F04Rik	78.3564	69.2429	87.4699	1.26323	0.33712	0.0512869	1
21588	Ttc17	5.34865	3.28647	7.41082	2.25495	1.17309	0.0516392	1
96	1600012H06Rik	138.859	153.468	124.25	0.809616	-0.30469	0.0518872	1
3780	Cacna1h	3.64241	2.19882	5.08601	2.31307	1.20981	0.0520093	1
1385	5430405H02Rik	59.0553	51.0899	67.0208	1.31182	0.39157	0.0521246	1
18461	Scyl3	31.6697	36.415	26.9243	0.739375	-0.435622	0.05249	1
22928	Zfc3h1	11.0693	13.8328	8.30585	0.600444	-0.735899	0.0526884	1
2456	Amy1	0.719089	0	1.43818	Inf	Inf	0.0527742	1
8258	Gm11837	249.556	272.77	226.342	0.829792	-0.269179	0.0530708	1
8645	Gm19557	75.3813	84.1361	66.6265	0.79189	-0.336628	0.053298	1
7605	Foxp3	474.532	514.33	434.734	0.845242	-0.242563	0.0535148	1
22585	Wdr59	1.58089	2.60228	0.5595	0.215004	-2.21757	0.053526	1
18203	Rtel1	0.995261	0.191843	1.79868	9.3758	3.22894	0.0536074	1
309	1700034P13Rik	73.4624	63.2671	83.6577	1.32229	0.403044	0.0537451	1
6789	Eps15	1.94365	0.847217	3.04009	3.58832	1.84331	0.053842	1
13188	Mpdz	0.652542	0	1.30508	Inf	Inf	0.0539677	1
18287	Safb	23.7939	19.6319	27.9558	1.424	0.509946	0.0540624	1
1477	7420461P10Rik	20.4273	25.3532	15.5015	0.611422	-0.709761	0.054118	1
11054	Kif5a	32.3961	26.0572	38.7349	1.48653	0.571951	0.0541664	1
8158	Gm10637	1.61316	2.66891	0.557416	0.208855	-2.25943	0.0544585	1
22587	Wdr6	401.931	435.088	368.774	0.847584	-0.238571	0.0544606	1
9976	Hipk4	216.795	194.508	239.082	1.22916	0.297676	0.0544743	1
16058	Pdzrn3	2.23359	3.38819	1.07899	0.318456	-1.65084	0.0550711	1
3032	Atp2b4	2.44795	1.12881	3.76709	3.33722	1.73865	0.0552264	1
9526	Gpx4	1.97235	0.798112	3.14659	3.94254	1.97912	0.0553036	1
10453	Igsf10	298.488	325.531	271.446	0.833858	-0.262127	0.0557048	1
8743	Gm21057	2.24552	3.56355	0.927501	0.260275	-1.94189	0.0560801	1
16600	Polr3b	1.38027	0.432791	2.32775	5.37846	2.42719	0.0562835	1
20331	Taf5	223.357	244.683	202.032	0.82569	-0.276329	0.0568584	1
16661	Ppard	1.04371	0.216395	1.87102	8.6463	3.11208	0.0571736	1
19707	Sparc	3.68147	2.14896	5.21398	2.42628	1.27875	0.0575917	1
3907	Carkd	9.56344	6.97574	12.1511	1.74191	0.800672	0.0578225	1
7550	Fndc8	100.495	89.7597	111.231	1.2392	0.309415	0.0581033	1
4733	Ckm	12.2077	9.48218	14.9331	1.57486	0.655225	0.0581112	1
22775	Yme1l1	0.974024	1.75926	0.188792	0.107314	-3.2201	0.0582686	1
18153	Rragc	0.607714	1.21543	0	0	#NAME?	0.0584531	1
18600	Serpina12	3.24915	4.70997	1.78833	0.37969	-1.3971	0.0587789	1
1915	Abhd13	0.916522	1.67377	0.159277	0.095161	-3.39349	0.0591735	1
13957	Nipsnap1	2.89616	4.26095	1.53136	0.359395	-1.47636	0.0591971	1
3480	Bivm	0.610535	1.22107	0	0	#NAME?	0.0592181	1
3251	BC028528	2.86519	1.41308	4.3173	3.05523	1.61128	0.0592328	1
18843	Sin3b	7.35452	5.20775	9.50129	1.82445	0.867464	0.0592412	1
13272	Mrpl19	83.7073	94.1456	73.2689	0.77825	-0.361694	0.0592663	1
10304	Hyal1	1.56569	0.599704	2.53168	4.22155	2.07777	0.0593521	1
9848	Hcfc1	1.64357	0.58423	2.70291	4.62646	2.20991	0.0594121	1
13972	Nkiras1	950.325	1023.78	876.868	0.856499	-0.223477	0.0594854	1
8790	Gm2a	1.00866	1.83061	0.186708	0.101992	-3.29347	0.0595389	1
17771	Rhobtb3	26.6007	21.9326	31.2688	1.42567	0.511645	0.059691	1
2847	Armcx3	4.73549	6.41999	3.05098	0.475231	-1.0733	0.0598844	1
17213	Ptpn3	0.590334	1.18067	0	0	#NAME?	0.0599276	1
658	2510049J12Rik	23.7828	19.8523	27.7133	1.39597	0.481268	0.059943	1
21837	Ubxn8	158.535	187.898	129.171	0.68745	-0.540674	0.0599555	1
20748	Tigit	2.12918	3.38781	0.870556	0.256967	-1.96034	0.0599936	1
7132	Fam210a	71.1641	79.4188	62.9093	0.792121	-0.336207	0.0600001	1
2139	Adarb2	1.04213	0.176369	1.90788	10.8176	3.43531	0.0604958	1
1606	A130049A11Rik	219.883	240.118	199.649	0.831461	-0.266279	0.0606454	1
84	1500012F01Rik	0.945501	0.191843	1.69916	8.85705	3.14683	0.06072	1
2490	Angptl7	0.639139	0	1.27828	Inf	Inf	0.0612762	1
11199	Klrb1c	2.3911	3.90415	0.87805	0.224902	-2.15263	0.0612902	1
9395	Gpd1	17.1498	13.3527	20.9469	1.56874	0.649605	0.0615088	1
21663	Tubb3	18.9078	15.2149	22.6006	1.48542	0.570874	0.0617341	1
20787	Tlcd1	0.610535	1.22107	0	0	#NAME?	0.0618928	1
6907	Exoc3l	63.2847	56.2813	70.288	1.24887	0.320622	0.062192	1
17949	Rnf220	9.53791	12.1416	6.93424	0.571115	-0.808146	0.0623051	1
3636	Bzrap1	8.64656	6.3576	10.9355	1.72007	0.782466	0.0625064	1
19945	Ssr1	3.39619	4.83535	1.95704	0.404736	-1.30495	0.0628203	1
3524	Bod1	1.02795	0.238058	1.81784	7.63614	2.93284	0.0628813	1
6917	Exosc10	1.05582	0.191466	1.92017	10.0288	3.32608	0.0628969	1
14217	Nsf	3.1838	1.79096	4.57664	2.55542	1.35356	0.062933	1
16087	Pet100	0.582194	0	1.16439	Inf	Inf	0.0632883	1
11988	Map1b	26.3314	22.1773	30.4855	1.37463	0.459041	0.0635365	1
5077	Cox20	324.835	352.039	297.632	0.845453	-0.242204	0.0636732	1
17899	Rnf115	4.87178	6.56475	3.17881	0.484224	-1.04625	0.0637752	1
18930	Slc15a3	170.085	187.781	152.389	0.811525	-0.301292	0.0640703	1
21788	Ube2ql1	17.4641	14.1502	20.778	1.46839	0.554232	0.0642005	1
3807	Cadps	7.56219	9.68836	5.43601	0.561087	-0.833705	0.0644477	1
2600	Ap1g2	104.611	93.9095	115.313	1.22792	0.296213	0.0650404	1
10782	Itpripl2	0.640125	1.28025	0	0	#NAME?	0.0650951	1
6602	Eif3l	0.659966	0	1.31993	Inf	Inf	0.0653396	1
3350	Bap1	3.31956	1.90994	4.72919	2.47609	1.30807	0.0653725	1
3651	C130021I20Rik	0.637328	0	1.27466	Inf	Inf	0.0656405	1
2782	Arhgef26	41.1799	46.5068	35.853	0.770919	-0.375349	0.0659804	1
21485	Trpm1	1.22764	0.392764	2.06252	5.25129	2.39267	0.0661288	1
22537	Wbscr16	17.9387	21.4462	14.4312	0.6729	-0.571536	0.0663246	1
16422	Pld6	1.50615	2.47752	0.534777	0.215852	-2.21189	0.0663913	1
11503	Leng8	14.1468	11.3868	16.9068	1.48478	0.570247	0.066613	1
20985	Tmem214	6.30789	8.36741	4.24836	0.507727	-0.977874	0.0666811	1
619	2310068J16Rik	22.933	19.0954	26.7706	1.40194	0.487426	0.0666932	1
10459	Igsf6	11.5807	9.06154	14.0998	1.556	0.637844	0.0667151	1
6672	Emc4	49.1788	55.8581	42.4996	0.76085	-0.394316	0.0668253	1
16965	Prpf38b	71.042	63.2969	78.787	1.24472	0.315825	0.0671353	1
16072	Peg3as	1268.42	1168.35	1368.49	1.17131	0.228119	0.0673565	1
16864	Prkacb	1.24475	2.09978	0.389725	0.185603	-2.42971	0.0674486	1
17461	Rangap1	8.32118	6.15923	10.4831	1.70202	0.767249	0.0677236	1
7749	Gabpb2	31.6846	37.0065	26.3627	0.712379	-0.489284	0.067958	1
18230	Runx1	2.10992	3.33908	0.880762	0.263774	-1.92263	0.0682883	1
2716	Arcn1	2.30002	3.41349	1.18655	0.347605	-1.52448	0.0683544	1
9801	Haghl	19.4745	15.6802	23.2689	1.48397	0.569464	0.0685483	1
8050	Glrp1	4.98741	7.67809	2.29674	0.299129	-1.74116	0.0691317	1
20053	Stk3	0.682148	0	1.3643	Inf	Inf	0.0693728	1
2194	Adra1d	25.5864	21.6525	29.5203	1.36336	0.447171	0.0698248	1
21221	Tnxb	4.71249	2.9188	6.50619	2.22906	1.15644	0.0702122	1
16757	Ppp2cb	43.2034	49.1462	37.2605	0.758157	-0.399432	0.070795	1
13769	Ndrg3	2.39984	1.23053	3.56916	2.90052	1.53631	0.0711867	1
16784	Ppp6c	16.4852	19.7255	13.2449	0.671463	-0.57462	0.0713086	1
1600	9930021J03Rik	2.02975	0.92187	3.13763	3.40355	1.76704	0.0714413	1
18036	Rpl21	3.67312	2.19555	5.1507	2.34597	1.23018	0.0714939	1
18777	Sh3rf1	0.647294	0	1.29459	Inf	Inf	0.0714995	1
8536	Gm15910	0.635389	0	1.27078	Inf	Inf	0.0715569	1
17937	Rnf187	4.36755	2.90041	5.83469	2.01168	1.0084	0.0716596	1
23286	Zfp957	2.36734	1.17448	3.5602	3.0313	1.59994	0.0717136	1
22103	Vldlr	5.86563	7.65281	4.07844	0.532933	-0.907973	0.0719206	1
21436	Trip13	0.692698	0	1.3854	Inf	Inf	0.0719565	1
4504	Cenpt	3.09232	4.50241	1.68223	0.373628	-1.42033	0.0721368	1
2492	Ank1	17.0698	13.7808	20.3588	1.47733	0.562996	0.0721426	1
14248	Ntm	7.74803	5.67981	9.81625	1.72827	0.78933	0.0724508	1
10613	Inppl1	11.769	9.0334	14.5045	1.60565	0.683161	0.0725095	1
13945	Nin	7.50813	9.52871	5.48754	0.575895	-0.796122	0.0726917	1
17896	Rnf113a1	89.1763	98.4279	79.9248	0.812014	-0.300423	0.0727014	1
5035	Copb2	3.98909	2.47071	5.50747	2.2291	1.15646	0.072865	1
11474	Ldb1	5.52673	3.85309	7.20038	1.86873	0.902059	0.0730673	1
4267	Cd300lg	1.20607	1.99769	0.414448	0.207464	-2.26907	0.0731573	1
7314	Fbxo28	0.610977	0	1.22195	Inf	Inf	0.0734974	1
3248	BC026590	2.93346	1.6355	4.23143	2.58724	1.37142	0.0735773	1
7832	Gas6	63.5777	70.7177	56.4376	0.798069	-0.325416	0.0737237	1
7404	Fez1	2.86428	1.66661	4.06195	2.43725	1.28525	0.0738651	1
10051	Hk1	24.1991	20.113	28.2853	1.40632	0.491926	0.0741295	1
12099	Mau2	2.4282	1.15976	3.69665	3.18743	1.6724	0.0742355	1
6995	Fam103a1	1.83386	2.90041	0.767309	0.264552	-1.91838	0.0744428	1
2146	Adck3	359.403	389.099	329.708	0.847362	-0.23895	0.0744454	1
13434	Mtmr11	26.5516	22.2237	30.8795	1.38949	0.474554	0.0744585	1
16480	Plscr1	0.808174	1.61635	0	0	#NAME?	0.0744606	1
12263	Metap1d	16.2282	13.0507	19.4057	1.48695	0.572353	0.0745355	1
1089	4930528A17Rik	216.978	193.826	240.13	1.23889	0.30905	0.0745875	1
9863	Hdac11	1.78949	0.766241	2.81275	3.67084	1.87611	0.0747185	1
15925	Pcid2	17.4597	13.9631	20.9563	1.50083	0.585762	0.0749388	1
17338	Rab21	0.965508	0.191843	1.73917	9.06562	3.18041	0.0750385	1
21379	Trim28	14.4136	11.7797	17.0476	1.4472	0.533263	0.075051	1
18894	Sla2	1258.11	1347.04	1169.17	0.86795	-0.204315	0.0751274	1
11661	Lpcat3	376.036	405.999	346.073	0.852399	-0.230399	0.075156	1
9506	Gprasp2	1.25686	0.352737	2.16097	6.1263	2.61502	0.0751583	1
20090	Strc	23.4987	19.1739	27.8236	1.45112	0.537164	0.0752778	1
19450	Snn	58.0778	65.5545	50.6012	0.771894	-0.373525	0.0753891	1
10239	Hsdl2	4.09463	2.47364	5.71562	2.31061	1.20827	0.0759068	1
12380	Mink1	10.3093	7.89028	12.7283	1.61317	0.689895	0.0760063	1
17468	Rap2a	0.918415	0.191466	1.64536	8.5935	3.10325	0.0766787	1
8358	Gm13293	0.913549	0.238058	1.58904	6.67502	2.73877	0.0769777	1
6934	Eya3	1.8972	2.94377	0.850624	0.288957	-1.79107	0.0770268	1
14324	Nup88	8.88422	10.9547	6.81372	0.62199	-0.685037	0.0775679	1
2298	Ak3	206.531	189.851	223.212	1.17573	0.233552	0.077764	1
4604	Chchd6	0.533735	0	1.06747	Inf	Inf	0.0779794	1
902	4930414N06Rik	93.5118	84.5809	102.443	1.21118	0.276414	0.0780546	1
11145	Klhl9	4.30498	5.78909	2.82087	0.487273	-1.0372	0.078079	1
8223	Gm11435	2.55344	1.10426	4.00262	3.62472	1.85787	0.0783778	1
12215	Med25	1.7755	0.766994	2.784	3.62976	1.85987	0.078385	1
2770	Arhgef1	1.47984	0.599704	2.35997	3.93523	1.97645	0.0786511	1
8537	Gm15915	1.45399	2.28782	0.620173	0.271076	-1.88323	0.0786654	1
5329	Ctnnbip1	3.58454	2.2452	4.92388	2.19307	1.13295	0.0787534	1
12195	Mecp2	0.545054	0	1.09011	Inf	Inf	0.0787948	1
5675	Daam1	3.49281	1.95147	5.03414	2.57966	1.36718	0.0790962	1
3562	Brd7	12.5763	15.2195	9.93299	0.652648	-0.615622	0.0791019	1
2599	Ap1g1	4.23453	5.9441	2.52496	0.424784	-1.2352	0.0793417	1
7147	Fam219b	55.6797	61.7215	49.6379	0.804225	-0.314329	0.0794418	1
3569	Bri3	23.6309	19.9733	27.2884	1.36624	0.450211	0.0795698	1
18907	Slc10a5	3.45215	1.94821	4.95609	2.54392	1.34706	0.079829	1
16055	Pdzd9	37.4683	46.6098	28.3267	0.607742	-0.718468	0.0798926	1
4134	Cck	3.02469	4.38409	1.6653	0.379849	-1.3965	0.0799342	1
19314	Slu7	1.23905	0.408238	2.06987	5.07025	2.34206	0.0799447	1
5129	Cpne9	1.17378	1.93311	0.414448	0.214394	-2.22166	0.0800036	1
2721	Arf4	2.03549	0.992845	3.07813	3.10031	1.63241	0.0804511	1
22646	Whsc1l1	6.29086	4.27543	8.30628	1.94279	0.958133	0.0804545	1
5609	D2Wsu81e	280.515	303.028	258.002	0.851413	-0.232068	0.080544	1
20344	Tagln3	3.03057	1.92304	4.1381	2.15186	1.10558	0.0806583	1
1723	A930011G23Rik	0.913147	1.59585	0.230448	0.144405	-2.79181	0.0807198	1
23107	Zfp563	3.42483	1.39142	5.45825	3.92279	1.97188	0.0811076	1
17062	Psd	100.722	90.6539	110.791	1.22213	0.289395	0.0815094	1
22008	Usp49	7.56168	5.53807	9.58529	1.7308	0.79144	0.081601	1
6467	Ecsit	13.8598	16.6387	11.0809	0.665969	-0.586473	0.0818293	1
6690	Eml5	547.082	588.929	505.236	0.857889	-0.221137	0.0819451	1
14068	Nolc1	3.9445	2.51366	5.37533	2.13845	1.09656	0.0820397	1
5180	Crh	1.7238	0.801002	2.6466	3.30411	1.72426	0.0821636	1
21827	Ubtf	74.6822	82.5015	66.863	0.810446	-0.303211	0.0828332	1
18753	Sh2d3c	46.8618	38.6416	55.0821	1.42546	0.51143	0.083034	1
18335	Satb1	3.7539	2.28293	5.22487	2.28867	1.19451	0.0832063	1
20598	Tescl	1.80408	0.837762	2.7704	3.30691	1.72548	0.0832684	1
12025	Map7d1	38.174	33.2256	43.1224	1.29786	0.37614	0.0836596	1
4569	Cetn3	5.50434	3.86393	7.14476	1.84909	0.886817	0.0838363	1
12027	Map9	1.52834	0.667958	2.38871	3.57614	1.8384	0.0838609	1
22065	Vav2	3.20148	4.59199	1.81097	0.394376	-1.34236	0.0840807	1
7571	Foxc1	1.49547	0.58423	2.40671	4.11946	2.04245	0.0844544	1
23170	Zfp692	1.79893	0.73567	2.86219	3.89059	1.95999	0.0845813	1
5328	Ctnnb1	8.4318	6.25396	10.6096	1.69647	0.762535	0.0848139	1
21968	Usp14	110.715	121.714	99.7168	0.819271	-0.287588	0.0848739	1
4132	Cchcr1	0.529985	0	1.05997	Inf	Inf	0.0849643	1
2922	Asf1a	10.2742	12.6523	7.89622	0.624096	-0.68016	0.0850253	1
2993	Atg9b	35.512	40.5213	30.5026	0.752754	-0.40975	0.0854473	1
19577	Snrpd3	0.570362	0	1.14072	Inf	Inf	0.0854867	1
10173	Hpcal1	0.60324	0	1.20648	Inf	Inf	0.0854886	1
2145	Adck2	5.83994	4.107	7.57289	1.8439	0.882759	0.0855962	1
22854	Zc3h12b	2.0004	1.03906	2.96175	2.85041	1.51117	0.0856526	1
22571	Wdr4	5.54534	7.37917	3.7115	0.502971	-0.991454	0.0857683	1
3096	Atraid	2.51019	3.70106	1.31931	0.356468	-1.48816	0.0857773	1
19297	Slirp	15.2597	18.2307	12.2886	0.674064	-0.569043	0.0859841	1
15745	Palm2	1.73859	0.705475	2.77171	3.92886	1.97411	0.0869511	1
3970	Cbx4	3.38475	4.69483	2.07466	0.441903	-1.1782	0.0871177	1
16263	Pigz	12.8273	10.1849	15.4696	1.51888	0.60301	0.0871628	1
12520	Mir1935	0.564217	0	1.12843	Inf	Inf	0.0873957	1
18235	Rusc2	12.639	10.1073	15.1708	1.50098	0.585903	0.0875142	1
21608	Ttc34	47.4482	39.0925	55.8038	1.42748	0.513471	0.0875753	1
9553	Gria1	4.30572	2.80433	5.80712	2.07076	1.05016	0.087615	1
3977	Cc2d1b	16.9175	13.5757	20.2592	1.49231	0.577548	0.0876496	1
2027	Acsm3	75.1625	83.2049	67.1201	0.806685	-0.309923	0.0876982	1
19951	Sst	1.11474	0.392764	1.83671	4.67638	2.22539	0.0877785	1
22555	Wdr18	0.556647	0	1.11329	Inf	Inf	0.087888	1
6199	Dot1l	17.0404	20.2753	13.8055	0.680903	-0.554478	0.0878911	1
11231	Kremen2	3.60727	4.97074	2.24381	0.451404	-1.14751	0.0879627	1
7738	Gaa	1.90713	0.844327	2.96994	3.51752	1.81456	0.0883622	1
16573	Polg2	23.761	28.9633	18.5588	0.640768	-0.642126	0.088452	1
85	1500012K07Rik	64.0789	53.4293	74.7285	1.39864	0.484027	0.0885613	1
16722	Ppp1r14c	2.08388	3.0741	1.09365	0.355764	-1.49101	0.0888748	1
21200	Tnnc2	2.72141	3.95883	1.484	0.374859	-1.41558	0.0891535	1
19641	Sorbs2	1.58648	0.645919	2.52704	3.91231	1.96802	0.0892062	1
18040	Rpl23a	80.8597	88.5738	73.1456	0.825815	-0.276109	0.0892234	1
12302	Mfap2	12.9296	15.8213	10.038	0.634461	-0.656397	0.0894573	1
10783	Itsn1	7.74085	9.67949	5.80222	0.599434	-0.738327	0.0894625	1
16801	Pram1	45.9868	39.9549	52.0188	1.30194	0.380662	0.0898686	1
21936	Uqcc	0.984897	0.216395	1.7534	8.10275	3.01841	0.0900125	1
7003	Fam108c	1.42959	2.32441	0.534777	0.23007	-2.11985	0.0902659	1
6541	Egfl8	106.82	117.499	96.1399	0.818216	-0.289446	0.0902761	1
20023	Stat3	0.905187	1.62367	0.186708	0.114991	-3.1204	0.0904918	1
7145	Fam217b	3.85687	5.26266	2.45107	0.465748	-1.10238	0.090793	1
16518	Pnkp	1.61314	0.645919	2.58036	3.99486	1.99815	0.0908505	1
12373	Mif	28.3122	32.1134	24.5109	0.763261	-0.389751	0.0910416	1
3229	BC017158	1.24154	2.13981	0.343278	0.160425	-2.64003	0.0910954	1
10172	Hpca	7.58867	5.54058	9.63676	1.7393	0.79851	0.0911852	1
21970	Usp16	131.409	143.585	119.233	0.8304	-0.268122	0.0913035	1
19904	Srpk2	156.439	171.999	140.878	0.819061	-0.287957	0.0916242	1
16119	Pfkm	11.5673	8.9265	14.2081	1.59168	0.670547	0.0916425	1
16552	Podxl2	15.5399	18.1405	12.9394	0.713291	-0.487436	0.0918681	1
4050	Ccdc175	118.073	129.286	106.861	0.82655	-0.274826	0.0919275	1
21362	Tril	19.2499	22.8582	15.6415	0.684284	-0.547333	0.0919622	1
5331	Ctnnd1	4.62844	2.72693	6.52995	2.39462	1.25979	0.0924016	1
16737	Ppp1r21	1.55645	0.624257	2.48863	3.98656	1.99514	0.0928524	1
18852	Sirt2	8.4125	6.49553	10.3295	1.59024	0.669245	0.0929967	1
21424	Trim71	0.929524	0.216395	1.64265	7.59098	2.92429	0.0930496	1
22695	Wwox	25.5984	20.5348	30.6619	1.49317	0.578378	0.0933009	1
21270	Tpgs2	42.06	46.9692	37.1508	0.790962	-0.338321	0.0933123	1
4104	Ccdc77	2.11995	1.16013	3.07977	2.65467	1.40853	0.0934237	1
19844	Sprtn	1.17136	1.97473	0.368001	0.186355	-2.42387	0.0934647	1
4330	Cdc27	21.1475	24.9208	17.3741	0.697175	-0.520408	0.0935237	1
7358	Fbxw8	11.3763	14.6109	8.14162	0.557228	-0.843661	0.093667	1
20271	Syt7	6.26093	4.37751	8.14434	1.86049	0.895686	0.0937912	1
11365	LOC100504703	28.6811	32.5123	24.8499	0.764323	-0.387746	0.0939951	1
3678	C1qtnf4	10.0713	7.83241	12.3101	1.57169	0.652315	0.0941908	1
20108	Stx3	155.829	169.441	142.218	0.839336	-0.252679	0.0942052	1
7481	Fitm1	12.5872	8.88516	16.2893	1.83331	0.874453	0.0942226	1
16606	Polr3gl	5.33474	3.56493	7.10455	1.9929	0.994869	0.0942752	1
20248	Synpo	1.23896	0.392764	2.08516	5.30893	2.40842	0.0944555	1
10890	Kcnf1	35.9799	31.128	40.8318	1.31174	0.39148	0.0946234	1
19635	Soga3	26.8975	30.8954	22.8996	0.741199	-0.432068	0.0946273	1
4962	Cog1	85.4527	93.716	77.1893	0.823652	-0.279894	0.094962	1
1846	Aamdc	2.26445	1.21254	3.31636	2.73506	1.45157	0.0950048	1
748	2810454H06Rik	6.07691	4.23715	7.91668	1.8684	0.9018	0.0951349	1
19236	Slc6a7	3.05474	1.86335	4.24613	2.27877	1.18825	0.0953691	1
7012	Fam115a	0.822737	0.238058	1.40742	5.91208	2.56367	0.0956755	1
18161	Rrm2	4.77435	6.32552	3.22317	0.50955	-0.972704	0.0959967	1
17518	Rassf5	40.1465	35.1685	45.1245	1.28309	0.359626	0.0959985	1
16973	Prph	0.865252	1.5465	0.184	0.118978	-3.07123	0.0960573	1
22483	Vrk2	45.5593	50.3941	40.7245	0.80812	-0.307358	0.0961514	1
7270	Fbf1	2.69208	1.62002	3.76413	2.32351	1.2163	0.0962267	1
20876	Tmem109	0.528174	0	1.05635	Inf	Inf	0.0962577	1
498	1810041L15Rik	1.94553	0.897317	2.99375	3.33633	1.73826	0.0962872	1
13899	Nfic	7.98403	5.86474	10.1033	1.72272	0.784689	0.0963038	1
6145	Dnali1	28.8554	33.1734	24.5373	0.739667	-0.435052	0.0963054	1
21242	Top1mt	5.24136	3.51256	6.97015	1.98435	0.988667	0.0965065	1
18651	Serpind1	0.871026	0.216395	1.52566	7.05032	2.81769	0.0965284	1
21821	Ubr3	20.0877	23.3496	16.8257	0.720598	-0.472734	0.0969138	1
15809	Pate4	3.39708	4.70227	2.09188	0.444867	-1.16856	0.0970466	1
17723	Rgma	15.0696	12.234	17.9052	1.46356	0.549478	0.0970808	1
19566	Snrnp35	2.04475	1.01375	3.07575	3.03402	1.60123	0.0973561	1
5736	Dcaf8	19.3288	16.4757	22.1818	1.34633	0.429035	0.0975783	1
6808	Erc2	1.9956	1.01375	2.97744	2.93704	1.55436	0.0976462	1
7390	Fem1a	2.64467	3.74946	1.53988	0.410695	-1.28386	0.0976874	1
20105	Stx1a	5.33617	3.57347	7.09888	1.98655	0.990268	0.0977405	1
23404	Zswim6	0.588794	0	1.17759	Inf	Inf	0.0977417	1
6906	Exoc3	3.77489	2.50727	5.04252	2.01116	1.00803	0.0979666	1
16820	Prdm11	0.934858	0.176369	1.69335	9.60118	3.26321	0.0980859	1
19310	Slmo2	2.34666	1.20886	3.48445	2.88242	1.52728	0.0984468	1
10250	Hsp90b1	26.8573	22.913	30.8015	1.34428	0.426837	0.0988187	1
15959	Pcyt1b	1.90224	0.868879	2.9356	3.3786	1.75643	0.0989395	1
17091	Psma7	4.80743	6.3072	3.30766	0.524426	-0.931189	0.0992946	1
19054	Slc26a1	10.224	7.75419	12.6938	1.63702	0.711073	0.0995469	1
12085	Mast1	96.8868	87.2394	106.534	1.22117	0.288265	0.0995569	1
7094	Fam180a	0.615075	1.23015	0	0	#NAME?	0.0997807	1
19396	Smpd3	16.968	20.1056	13.8304	0.687887	-0.539757	0.0998245	1
11279	Krt80	1.67751	2.63415	0.720862	0.27366	-1.86955	0.100164	1
13309	Mrps10	0.471493	0.942986	0	0	#NAME?	0.100183	1
21395	Trim39	10.1604	7.96315	12.3576	1.55184	0.633982	0.100382	1
11419	Lasp1	3.68646	2.29819	5.07474	2.20814	1.14283	0.100387	1
17467	Rap1gds1	3.28218	4.65	1.91436	0.411691	-1.28037	0.100497	1
10563	Ilf3	2.95143	1.85152	4.05134	2.18812	1.12969	0.100821	1
23309	Zfyve28	0.86756	0.191466	1.54365	8.06228	3.01119	0.100847	1
1496	8430429K09Rik	7.86992	9.80044	5.9394	0.606034	-0.722529	0.100957	1
7748	Gabpb1	13.6016	10.7724	16.4309	1.52527	0.609068	0.101032	1
3612	Btf3l4	3.03162	1.71961	4.34364	2.52595	1.33683	0.1011	1
2848	Armcx4	0.882491	1.53453	0.230448	0.150174	-2.73529	0.101809	1
14425	Ola1	0.893388	1.59798	0.188792	0.118144	-3.08138	0.101909	1
8508	Gm15408	7.65707	9.55928	5.75485	0.602017	-0.732123	0.101912	1
14164	Nr2c2	73.3116	66.4272	80.1961	1.20728	0.271759	0.101938	1
17390	Rabepk	7.58284	5.6423	9.52337	1.68785	0.755191	0.102106	1
17248	Ptx3	15.3264	19.1391	11.5136	0.601574	-0.733187	0.102301	1
6839	Ero1l	0.917463	1.64822	0.186708	0.113278	-3.14206	0.102541	1
23237	Zfp85-rs1	3.58311	2.34365	4.82256	2.05771	1.04104	0.103371	1
8224	Gm11437	0.943239	0.216395	1.67008	7.71774	2.94818	0.103494	1
4180	Ccni	44.163	49.4343	38.8917	0.786734	-0.346053	0.103639	1
49	1110032F04Rik	8.06287	6.03606	10.0897	1.67157	0.741202	0.103801	1
16628	Porcn	0.496422	0.992845	0	0	#NAME?	0.10389	1
21143	Tmx1	1.20731	0.429524	1.98509	4.62162	2.2084	0.103895	1
20969	Tmem200a	16.6685	19.4177	13.9194	0.716841	-0.480275	0.103926	1
11115	Klhl14	16.1466	19.0989	13.1943	0.690843	-0.53357	0.103939	1
9257	Gm9776	0.815156	1.44152	0.188792	0.130967	-2.93272	0.103942	1
3295	BC053749	4.62843	6.09645	3.16042	0.518403	-0.947854	0.104081	1
541	2210016L21Rik	4.94727	3.37384	6.5207	1.93272	0.950634	0.104106	1
7421	Fgf10	29.2314	25.4013	33.0614	1.30157	0.380249	0.104275	1
20694	Thap4	0.945313	0.191466	1.69916	8.87447	3.14966	0.104365	1
16070	Peg13	1.34158	0.559677	2.12349	3.79413	1.92377	0.104591	1
5840	Decr2	6.17051	4.44096	7.90006	1.77891	0.830992	0.104624	1
16990	Prr18	7.92659	6.05964	9.79354	1.61619	0.692598	0.104738	1
10277	Hsph1	6.30805	4.53979	8.07632	1.77901	0.831072	0.104771	1
4922	Cnot6	4.92567	3.3298	6.52154	1.95854	0.969779	0.104779	1
20731	Thumpd3	6.56269	8.38986	4.73552	0.564434	-0.825124	0.104819	1
19772	Spg11	25.4114	29.2887	21.5341	0.735238	-0.443717	0.104855	1
3501	Bmp2k	114.544	104.461	124.627	1.19305	0.254655	0.104917	1
16361	Pla2g10	1.17645	0.454453	1.89845	4.17744	2.06262	0.104944	1
21834	Ubxn4	3.50399	4.82528	2.1827	0.452347	-1.1445	0.105021	1
3830	Calr3	10.4369	8.28652	12.5873	1.51901	0.603127	0.105103	1
14115	Npffr1	0.900053	0.238058	1.56205	6.56164	2.71406	0.105118	1
5727	Dcaf12l1	12.0208	14.8198	9.22175	0.62226	-0.68441	0.105141	1
4206	Ccrn4l	2.35996	3.34874	1.37117	0.409458	-1.28821	0.105171	1
3891	Car2	1.23188	2.09576	0.368001	0.175593	-2.50969	0.105365	1
189	1700016C15Rik	2.24422	1.17523	3.31322	2.8192	1.49529	0.105543	1
3633	Bud31	135.546	124.07	147.022	1.18498	0.244868	0.10557	1
10583	Inca1	9.02202	12.0354	6.00864	0.499248	-1.00217	0.105575	1
13617	Myt1l	21.8461	18.7126	24.9797	1.33492	0.416749	0.105894	1
9878	Hdgfrp3	372.405	398.402	346.409	0.869496	-0.201749	0.105927	1
970	4930452B06Rik	1.74729	0.745501	2.74907	3.68755	1.88266	0.105928	1
11960	Malsu1	0.571404	0	1.14281	Inf	Inf	0.105948	1
4826	Clip4	10.2038	7.90074	12.5068	1.583	0.662658	0.106042	1
1225	4931431C16Rik	103.606	95.1788	112.033	1.17708	0.235207	0.106065	1
20909	Tmem145	0.534777	0	1.06955	Inf	Inf	0.106275	1
16171	Phf10	39.9977	45.1967	34.7987	0.769938	-0.377185	0.10639	1
16327	Pitx1	1.38908	2.2756	0.502555	0.220845	-2.1789	0.106472	1
15675	Oxr1	4.2366	2.73411	5.73909	2.09907	1.06975	0.106483	1
16699	Ppm1e	22.0879	18.8539	25.3218	1.34305	0.425517	0.106653	1
17113	Psmd11	2.19355	1.14428	3.24281	2.83392	1.5028	0.107136	1
17303	Qrfp	8.86627	11.4687	6.26381	0.546164	-0.872594	0.107184	1
3333	Bag6	17.5049	20.364	14.6458	0.7192	-0.475534	0.10723	1
13854	Nelfe	4.29292	5.82434	2.7615	0.474131	-1.07664	0.1074	1
6122	Dnajc16	0.488497	0.976994	0	0	#NAME?	0.107642	1
16212	Phox2a	22.873	18.451	27.2951	1.47933	0.564941	0.107725	1
17587	Rbmx2	1.07465	1.78129	0.368001	0.206592	-2.27514	0.107757	1
7108	Fam189b	18.9597	22.2644	15.655	0.703141	-0.508114	0.107865	1
19162	Slc39a5	31.2607	36.0563	26.4651	0.733994	-0.44616	0.107928	1
17364	Rab3d	6.73942	8.60807	4.87077	0.565837	-0.821541	0.108104	1
7492	Fkbp3	123.748	135.627	111.869	0.82483	-0.277831	0.108302	1
10744	Itgae	5.33863	6.96784	3.70942	0.532363	-0.909518	0.10836	1
14284	Nudt16l1	8.9638	6.95023	10.9774	1.57943	0.659402	0.108387	1
16711	Ppp1cb	2.90802	4.10638	1.70966	0.416342	-1.26416	0.108573	1
17267	Pvrl4	0.554708	0	1.10942	Inf	Inf	0.108717	1
5052	Coq2	0.837428	1.44441	0.230448	0.159545	-2.64797	0.108796	1
1728	A930016O22Rik	16.4091	12.5701	20.2481	1.61082	0.687794	0.108866	1
22877	Zcchc17	2.41495	1.39782	3.43208	2.45532	1.29591	0.109026	1
11407	Laptm4b	1.10243	1.81513	0.389725	0.214709	-2.21955	0.109222	1
2211	Aes	7.17601	5.16718	9.18484	1.77754	0.82988	0.109322	1
16957	Prox2	151.095	139.02	163.171	1.17373	0.2311	0.109623	1
2852	Arnt2	1.98516	2.93779	1.03254	0.351469	-1.50853	0.109707	1
10636	Ints9	1.15188	1.92617	0.377584	0.196029	-2.35086	0.109799	1
3019	Atp1a2	16.9558	13.3858	20.5259	1.53341	0.616744	0.109946	1
920	4930429B21Rik	46.2243	39.8321	52.6166	1.32096	0.401588	0.11035	1
17920	Rnf150	13.3634	16.0381	10.6886	0.666447	-0.585437	0.11035	1
10610	Inpp5f	127.491	139.046	115.937	0.833801	-0.262225	0.110433	1
21249	Topors	101.017	110.334	91.7013	0.831127	-0.266859	0.110443	1
11958	Malat1	2.81425	1.66661	3.96188	2.3772	1.24927	0.110454	1
3551	Bptf	4.65505	3.12323	6.18686	1.98092	0.986167	0.110567	1
2954	Asun	4.00951	2.59702	5.422	2.08778	1.06197	0.110743	1
14070	Nomo1	3.79458	2.41776	5.1714	2.13892	1.09689	0.111034	1
11744	Lrrc42	7.51321	9.60931	5.4171	0.563735	-0.826911	0.11104	1
186	1700015E13Rik	3.91373	2.59739	5.23006	2.01358	1.00976	0.111223	1
23087	Zfp512	2.71504	1.52722	3.90285	2.55553	1.35362	0.111404	1
18688	Sf1	6.92295	5.31197	8.53392	1.60654	0.683961	0.111538	1
18291	Sall2	4.53789	3.08806	5.98772	1.93899	0.955305	0.111548	1
12123	Mboat2	2.30604	1.19339	3.41869	2.86469	1.51838	0.11167	1
2358	Aldh1b1	8.94079	11.0379	6.84372	0.620022	-0.689609	0.111772	1
16435	Plekhb1	1.41477	2.22629	0.60324	0.270962	-1.88384	0.111881	1
4659	Chrm1	3.7841	2.539	5.02921	1.98078	0.986069	0.111907	1
9240	Gm9159	0.511793	1.02359	0	0	#NAME?	0.112169	1
18809	Shmt2	7.48846	9.3165	5.66042	0.607569	-0.71888	0.112855	1
18460	Scyl2	1.12738	0.367835	1.88693	5.12983	2.35891	0.11288	1
19140	Slc37a3	1.68171	2.62562	0.737794	0.280998	-1.83137	0.112881	1
4203	Ccr9	1.09612	1.84625	0.345985	0.187399	-2.41582	0.113307	1
3646	C030034I22Rik	12.4633	14.7905	10.1361	0.685309	-0.545173	0.113369	1
6569	Eif1ax	0.971996	0.176369	1.76762	10.0223	3.32514	0.113442	1
17223	Ptprd	1.10752	0.367835	1.84721	5.02185	2.32822	0.113473	1
13405	Mtch1	5.3492	3.78187	6.91653	1.82886	0.870948	0.113584	1
6245	Drap1	15.7924	12.4448	19.14	1.538	0.621052	0.114025	1
3405	Bcl2l11	0.589836	0	1.17967	Inf	Inf	0.114042	1
7715	Fzd5	9.32971	11.2777	7.38175	0.654545	-0.611435	0.114064	1
18931	Slc15a4	1.16112	1.86135	0.460895	0.247614	-2.01384	0.114423	1
4373	Cdh23	4.52581	6.18013	2.87149	0.464632	-1.10584	0.114438	1
18465	Sdc3	22.7527	19.4012	26.1042	1.34549	0.428136	0.114469	1
13720	Ncapg	72.2862	79.8499	64.7224	0.810551	-0.303026	0.114651	1
21068	Tmem62	19.9553	23.3381	16.5725	0.710103	-0.493899	0.11481	1
21024	Tmem255b	0.582724	0	1.16545	Inf	Inf	0.114906	1
5766	Dctn3	6.82158	8.66929	4.97387	0.573735	-0.801545	0.115307	1
19672	Sox5	0.814204	1.44441	0.184	0.127388	-2.9727	0.115449	1
18553	Sema6a	4.60919	3.33361	5.88477	1.76529	0.819902	0.115528	1
18683	Setmar	1.30393	0.368211	2.23964	6.08248	2.60466	0.115613	1
11508	Lepre1	9.38731	11.4188	7.35585	0.644189	-0.634443	0.115852	1
8369	Gm13446	7.65706	5.70695	9.60716	1.68341	0.75139	0.115884	1
7739	Gab1	8.63727	10.7721	6.50241	0.603633	-0.728256	0.115978	1
4825	Clip3	4.02435	2.61851	5.4302	2.07377	1.05226	0.116166	1
10872	Kcna7	1.18167	0.367835	1.99551	5.42503	2.43963	0.116411	1
22905	Zdhhc23	0.468484	0.936967	0	0	#NAME?	0.116419	1
2745	Arhgap22	3.59962	4.82025	2.37899	0.49354	-1.01876	0.116469	1
2510	Ankrd11	15.5893	12.5148	18.6638	1.49134	0.576606	0.116508	1
6899	Ewsr1	12.4456	10.1199	14.7713	1.45963	0.545603	0.116583	1
2876	Arsj	1.4544	0.600081	2.30873	3.84736	1.94387	0.116676	1
4188	Ccnt2	3.92743	5.28378	2.57107	0.486597	-1.0392	0.116869	1
1589	9630028B13Rik	1.82759	0.736046	2.91914	3.96597	1.98767	0.116956	1
4497	Cenpk	23.7971	27.2513	20.3428	0.746491	-0.421804	0.117776	1
2181	Adnp2	4.41771	5.86471	2.97071	0.50654	-0.981253	0.118039	1
4465	Ceacam9	3.46087	2.0577	4.86404	2.36382	1.24112	0.118172	1
12196	Mecr	1.12352	0.408238	1.8388	4.50423	2.17128	0.118488	1
16689	Ppil2	32.1946	28.2758	36.1134	1.27719	0.352968	0.118492	1
8837	Gm3985	42.6095	37.8327	47.3863	1.25252	0.324834	0.118553	1
13566	Myl9	0.628131	0	1.25626	Inf	Inf	0.118736	1
4215	Cct6a	0.808486	1.42818	0.188792	0.132191	-2.91931	0.118813	1
5826	Ddx50	1.09296	1.86737	0.318554	0.17059	-2.55139	0.118825	1
18079	Rpn2	4.62114	5.97746	3.26483	0.546189	-0.872527	0.118842	1
6863	Esyt1	26.6149	22.8334	30.3963	1.33122	0.412752	0.119002	1
9855	Hcn3	1.11635	1.84298	0.389725	0.211464	-2.24151	0.119061	1
13073	Mlc1	2.16339	1.15993	3.16685	2.73021	1.44901	0.119089	1
16326	Pitrm1	4.49392	5.89775	3.09008	0.523943	-0.932519	0.119121	1
3808	Cadps2	2.46544	1.35741	3.57347	2.63256	1.39647	0.119133	1
2901	Asb14	19.2289	23.147	15.3108	0.661459	-0.596276	0.119212	1
18564	Senp8	0.497836	0	0.995672	Inf	Inf	0.119226	1
15593	Orai1	1.47166	0.574398	2.36893	4.12419	2.04411	0.119424	1
8900	Gm4814	7.08116	8.78886	5.37347	0.611396	-0.709822	0.119652	1
3373	Bbs5	0.863721	1.56817	0.159277	0.101569	-3.29947	0.119706	1
20885	Tmem121	0.773505	1.3603	0.186708	0.137254	-2.86508	0.120097	1
4112	Ccdc84	95.6724	104.285	87.0593	0.834818	-0.260467	0.120223	1
4108	Ccdc80	35.1053	39.8896	30.321	0.760122	-0.395697	0.120356	1
19988	St6galnac6	1.05648	1.7649	0.348069	0.197218	-2.34214	0.120478	1
9	0610009O20Rik	38.8825	43.7336	34.0314	0.778152	-0.361877	0.120617	1
11894	Lzic	8.14353	10.0751	6.21195	0.616564	-0.697677	0.120941	1
20175	Surf2	107.316	117.831	96.8013	0.821529	-0.283616	0.120942	1
20915	Tmem150c	1.3776	0.667958	2.08724	3.12481	1.64377	0.12099	1
6131	Dnajc27	1.39965	0.630822	2.16847	3.43754	1.78138	0.121063	1
4863	Clybl	3.90744	2.67167	5.14321	1.92509	0.944928	0.12109	1
11605	Llgl1	17.2191	14.436	20.0023	1.38559	0.470498	0.1212	1
18559	Senp2	0.927353	1.69543	0.159277	0.0939451	-3.41204	0.121301	1
1790	AI836003	0.468853	0	0.937707	Inf	Inf	0.121757	1
13655	Nadkd1	1.41636	2.259	0.573725	0.253973	-1.97725	0.121794	1
4612	Chd6	1.91162	0.967916	2.85532	2.94996	1.5607	0.121817	1
621	2310069G16Rik	26.4568	22.8962	30.0173	1.31102	0.390685	0.121957	1
18369	Scarb2	1.22391	0.476115	1.9717	4.14123	2.05006	0.12202	1
6492	Eef1d	3.77413	2.33554	5.21273	2.23192	1.15828	0.122043	1
3528	Bola2	4.25547	2.83804	5.6729	1.99888	0.999192	0.122192	1
1007	4930478L05Rik	0.494601	0.989201	0	0	#NAME?	0.122228	1
19861	Sptbn2	119.273	109.799	128.747	1.17257	0.229671	0.122549	1
4424	Cdkn1c	8.27604	6.11924	10.4328	1.70492	0.769708	0.122558	1
11583	Lin9	1.83272	2.8196	0.845833	0.299983	-1.73705	0.12313	1
9518	Gpsm2	129.914	140.317	119.51	0.851712	-0.231562	0.123503	1
7056	Fam155a	16.661	13.7248	19.5973	1.42787	0.513868	0.123549	1
15771	Papss2	3.28679	4.43419	2.1394	0.482477	-1.05147	0.123573	1
22565	Wdr33	68.6965	62.8157	74.5772	1.18724	0.247609	0.123772	1
2165	Adh1	0.610664	0	1.22133	Inf	Inf	0.123884	1
15961	Pdap1	79.8864	86.7925	72.9802	0.840859	-0.250064	0.123949	1
14142	Nptx2	2.01968	0.976994	3.06236	3.13447	1.64822	0.124329	1
21176	Tnfrsf9	0.479418	0.958837	0	0	#NAME?	0.124378	1
7291	Fbxl19	3.96813	2.67844	5.25782	1.96302	0.973072	0.12482	1
11063	Kifc3	19.8735	16.7757	22.9712	1.36932	0.45346	0.12491	1
14276	Nudt1	8.40947	6.29034	10.5286	1.67377	0.743101	0.124979	1
3755	C920021L13Rik	141.55	153.401	129.699	0.845487	-0.242145	0.125088	1
7916	Gdpd5	10.066	7.86938	12.2626	1.55826	0.63994	0.125604	1
21372	Trim2	3.49167	2.16712	4.81623	2.22241	1.15213	0.125641	1
7040	Fam134b	2.27934	1.29221	3.26647	2.52781	1.33789	0.125741	1
9578	Grk4	3.96558	5.21741	2.71374	0.520132	-0.94305	0.125753	1
10340	Id4	6.88738	8.58511	5.18965	0.604494	-0.7262	0.125755	1
15989	Pde4c	2.55413	3.59475	1.51352	0.421035	-1.24799	0.125768	1
1096	4930529M08Rik	1.96272	1.02923	2.89621	2.81396	1.4926	0.125924	1
22708	Xist	7.5539	9.22128	5.88652	0.638362	-0.647553	0.126094	1
414	1700095B22Rik	8.94112	6.82509	11.0571	1.62007	0.696059	0.126299	1
3881	Capza2	0.908904	0.191466	1.62634	8.49415	3.08647	0.126435	1
5431	Cyb5r2	2.54395	1.33537	3.75253	2.8101	1.49062	0.126531	1
16725	Ppp1r15b	2.53101	3.68412	1.3779	0.374011	-1.41885	0.126559	1
20835	Tmbim6	13.4339	10.4933	16.3746	1.56048	0.641991	0.127937	1
9431	Gpr137	137.348	149.5	125.196	0.83743	-0.255959	0.127951	1
6741	Eogt	4.67706	6.28348	3.07063	0.488682	-1.03303	0.127997	1
22912	Zdhhc7	5.49505	4.04163	6.94847	1.71922	0.781757	0.128154	1
266	1700027H10Rik	332.92	310.658	355.181	1.14332	0.193228	0.128283	1
3972	Cbx6	3.67889	2.40593	4.95185	2.05819	1.04137	0.128293	1
7084	Fam173b	0.530361	1.06072	0	0	#NAME?	0.128364	1
3181	B3gnt7	9.62245	11.8452	7.39967	0.624696	-0.678773	0.128552	1
16840	Prelid1	14.5852	17.1987	11.9717	0.696079	-0.522677	0.128579	1
1485	8030423J24Rik	3.48812	2.10291	4.87333	2.31742	1.21252	0.128687	1
4936	Cntd1	512.204	546.903	477.505	0.873108	-0.195768	0.128692	1
1843	Aaed1	2.79657	3.89563	1.69752	0.435749	-1.19843	0.128768	1
7853	Gbf1	4.99614	3.44423	6.54805	1.90116	0.926883	0.12886	1
17307	Qrsl1	8.88061	6.80853	10.9527	1.60868	0.685873	0.12888	1
3876	Caprin1	9.8625	11.8275	7.89751	0.667725	-0.582675	0.128893	1
2069	Acy1	0.891854	0.216395	1.56731	7.24282	2.85655	0.1289	1
9871	Hdac9	1.45364	0.605892	2.30138	3.79833	1.92537	0.129097	1
2700	Aqp12	0.466146	0	0.932292	Inf	Inf	0.129113	1
11809	Lsm6	0.561017	1.12203	0	0	#NAME?	0.129303	1
5282	Csrp2bp	0.453054	0	0.906107	Inf	Inf	0.129338	1
17301	Qpctl	5.03551	3.53804	6.53299	1.8465	0.884796	0.129404	1
10741	Itga8	1.61237	2.38626	0.838479	0.351377	-1.50891	0.129842	1
11059	Kif9	1.71712	2.71755	0.716693	0.263728	-1.92288	0.129858	1
23236	Zfp846	17.0602	20.122	13.9984	0.695676	-0.523513	0.129917	1
12276	Mettl2	0.453785	0	0.907569	Inf	Inf	0.129962	1
11572	Limk2	8.77687	6.76003	10.7937	1.5967	0.67509	0.129968	1
11532	Lgi4	8.21815	6.12543	10.3109	1.68329	0.751284	0.129977	1
17219	Ptpra	5.29656	3.74168	6.85144	1.83111	0.872721	0.130063	1
3331	Bag4	46.3292	40.8091	51.8492	1.27053	0.34543	0.130178	1
17710	Rfx4	2.89774	1.66356	4.13192	2.48378	1.31254	0.130551	1
6590	Eif3a	30.7259	26.8151	34.6367	1.29169	0.369255	0.130552	1
16350	Pkmyt1	479.723	510.836	448.611	0.878191	-0.187393	0.130555	1
7173	Fam46b	2.78652	3.94398	1.62905	0.413048	-1.27562	0.130741	1
7442	Fgfbp1	0.51953	1.03906	0	0	#NAME?	0.130759	1
759	2900041M22Rik	1.66296	0.868879	2.45703	2.82782	1.49969	0.13085	1
9569	Grin2c	1.01987	1.69375	0.345985	0.204271	-2.29144	0.130887	1
21709	Txndc5	4.47783	5.73882	3.21684	0.56054	-0.83511	0.131112	1
21018	Tmem252	40.4399	45.3363	35.5434	0.783996	-0.351083	0.131138	1
13902	Nfkb1	0.481725	0	0.96345	Inf	Inf	0.131154	1
7986	Gipc1	1.32032	0.529106	2.11153	3.99075	1.99666	0.131444	1
10761	Itgbl1	30.7037	27.1453	34.2621	1.26218	0.335913	0.131451	1
9418	Gpr114	3.41733	4.70098	2.13369	0.453882	-1.13961	0.131551	1
19845	Spry1	4.9818	6.45826	3.50534	0.542768	-0.881592	0.131559	1
7142	Fam216a	227.197	244.34	210.055	0.859683	-0.218123	0.131652	1
18844	Sipa1	17.4589	20.0725	14.8453	0.739586	-0.43521	0.132101	1
17296	Pzp	7.29152	5.68252	8.90053	1.5663	0.647359	0.132214	1
15810	Patl1	0.5595	0	1.119	Inf	Inf	0.132293	1
6010	Diras1	25.0598	21.5202	28.5995	1.32896	0.410301	0.132342	1
1461	6430550D23Rik	2.90794	1.87393	3.94196	2.10358	1.07284	0.132475	1
5527	Cyp46a1	0.732207	0.191843	1.27257	6.63341	2.72975	0.132506	1
22076	Vdac1	1.78323	2.67418	0.89228	0.333665	-1.58353	0.132552	1
5072	Cox15	190.153	204.822	175.485	0.856767	-0.223025	0.132619	1
8398	Gm14023	16.5451	12.1826	20.9076	1.71618	0.779199	0.132671	1
5914	Dennd3	1.08031	1.84206	0.318554	0.172934	-2.53171	0.133092	1
5069	Cox10	1.45508	0.621367	2.2888	3.68349	1.88107	0.133338	1
18906	Slc10a4	0.45618	0	0.912361	Inf	Inf	0.133464	1
176	1700012D01Rik	18.7337	21.4517	16.0157	0.746594	-0.421604	0.133474	1
17527	Rb1	5.29843	6.86378	3.73308	0.543881	-0.878637	0.133537	1
13245	Mrgpre	2.32874	1.29572	3.36175	2.59449	1.37545	0.133581	1
1023	4930487H11Rik	7.37918	5.53426	9.2241	1.66673	0.737018	0.133647	1
10183	Hps4	2.29102	3.35799	1.22404	0.364515	-1.45595	0.133744	1
11742	Lrrc40	676.922	719.93	633.915	0.880523	-0.183567	0.133878	1
17881	Rnaseh2a	0.550502	0	1.101	Inf	Inf	0.13393	1
5457	Cyp1b1	6.78429	8.7817	4.78687	0.545096	-0.875418	0.134119	1
22596	Wdr7	1.1413	0.367835	1.91476	5.20549	2.38003	0.134195	1
15936	Pcnt	4.51052	3.00852	6.01251	1.99849	0.998912	0.134197	1
22057	Vash1	5.9974	4.43268	7.56212	1.70599	0.770612	0.134285	1
17107	Psmc3ip	40.7036	46.1017	35.3054	0.765816	-0.38493	0.134374	1
18545	Sema4a	2.42259	1.39782	3.44737	2.46626	1.30232	0.134535	1
21500	Trpv6	324.263	345.747	302.778	0.875722	-0.191456	0.134827	1
6409	E330009J07Rik	4.15995	2.72587	5.59404	2.0522	1.03717	0.134993	1
16977	Prps1l1	0.834127	1.48155	0.186708	0.126022	-2.98825	0.135111	1
4698	Chtop	9.50382	12.1871	6.8205	0.559647	-0.837411	0.135372	1
11991	Map1s	0.726062	0.191843	1.26028	6.56934	2.71575	0.13566	1
6462	Eci2	1.108	1.79677	0.41924	0.23333	-2.09956	0.135696	1
13399	Mta2	35.6969	40.0977	31.2962	0.7805	-0.35753	0.135732	1
3419	Bclaf1	3.36747	4.53904	2.1959	0.483782	-1.04757	0.135862	1
5209	Crtap	4.02379	2.74829	5.2993	1.92822	0.947269	0.136051	1
21187	Tnfsf9	2.28048	1.27712	3.28385	2.5713	1.3625	0.136193	1
4616	Chdh	142.941	153.595	132.287	0.861275	-0.215454	0.136284	1
1953	Acad9	0.422916	0	0.845833	Inf	Inf	0.13673	1
2620	Ap4m1	38.1006	43.0124	33.1889	0.771611	-0.374054	0.136878	1
9316	Gng10	1.10389	1.81805	0.389725	0.214364	-2.22187	0.136954	1
6412	E330013P04Rik	4.14916	2.85306	5.44526	1.90857	0.93249	0.137158	1
22758	Ybx1	44.6628	39.5335	49.792	1.25949	0.332836	0.137326	1
311	1700037C18Rik	2.65174	1.64458	3.65891	2.22483	1.1537	0.137515	1
6824	Ergic3	2.18141	1.31677	3.04605	2.31328	1.20994	0.137911	1
2746	Arhgap23	4.55071	3.32666	5.77475	1.7359	0.795682	0.137959	1
14123	Npl	0.525257	1.05051	0	0	#NAME?	0.137969	1
639	2410021H03Rik	3.12526	2.05281	4.19771	2.04485	1.032	0.138106	1
4374	Cdh24	4.96839	6.36236	3.57442	0.561808	-0.83185	0.138111	1
14193	Nrg3	10.8538	8.78686	12.9208	1.47047	0.556279	0.138126	1
13533	Mycn	1.37007	0.621743	2.1184	3.4072	1.76859	0.138182	1
12285	Mettl25	24.4452	27.6152	21.2752	0.770418	-0.376287	0.138387	1
11354	L3mbtl2	121.581	132.3	110.862	0.837961	-0.255045	0.138472	1
18114	Rps23	4.71948	3.43478	6.00418	1.74805	0.80575	0.138475	1
16932	Prmt7	6.07926	4.60959	7.54894	1.63766	0.711634	0.138513	1
2755	Arhgap32	1.30392	0.62099	1.98685	3.19949	1.67784	0.138544	1
12244	Meis2	4.25486	2.75234	5.75738	2.09181	1.06475	0.139142	1
673	2610027K06Rik	164.85	176.825	152.874	0.864553	-0.209973	0.13923	1
7446	Fgfr1op2	1.49474	0.575152	2.41432	4.19771	2.0696	0.139241	1
4407	Cdk5r1	2.18809	1.18431	3.19186	2.69512	1.43035	0.1398	1
1051	4930512B01Rik	118.697	109.01	128.384	1.17773	0.23601	0.139843	1
2974	Atf7	3.86405	5.36187	2.36623	0.441306	-1.18015	0.14034	1
18190	Rsph6a	2.87284	1.89267	3.85301	2.03575	1.02556	0.140447	1
16715	Ppp1r12a	2.21063	3.10195	1.31931	0.425317	-1.23339	0.140484	1
20316	Tada3	2.10239	3.06405	1.14072	0.372292	-1.42549	0.140574	1
10107	Hnrnph2	3.3766	4.69818	2.05502	0.437408	-1.19295	0.14071	1
7246	Fank1	0.517896	1.03579	0	0	#NAME?	0.140775	1
17973	Rnls	53.6702	59.5212	47.8192	0.803399	-0.315812	0.141159	1
20315	Tada2b	11.4959	13.6576	9.33433	0.683456	-0.54908	0.141348	1
13814	Ndufs6	0.510509	0	1.02102	Inf	Inf	0.141362	1
16997	Prr5l	1.34473	2.1526	0.536861	0.249401	-2.00346	0.141393	1
649	2410137F16Rik	57.7612	52.0968	63.4257	1.21746	0.283873	0.141421	1
4926	Cnp	4.34539	3.08493	5.60586	1.81717	0.861696	0.141473	1
2888	Arxes1	9.91025	7.86295	11.9575	1.52075	0.604779	0.142181	1
7197	Fam69a	708.562	756.333	660.79	0.873677	-0.194828	0.142182	1
18178	Rsbn1l	56.2365	61.6765	50.7964	0.823594	-0.279994	0.142188	1
51	1110035M17Rik	1.19721	0.407861	1.98655	4.87066	2.28412	0.142211	1
22512	Vwa9	9.94046	7.74353	12.1374	1.56742	0.648395	0.142222	1
17411	Rad23b	4.77322	3.40441	6.14202	1.80413	0.851307	0.142278	1
4541	Cerkl	29.7482	33.5669	25.9296	0.772474	-0.372443	0.142329	1
7851	Gbas	0.42427	0	0.84854	Inf	Inf	0.142456	1
2571	Anp32a	46.0745	41.3907	50.7583	1.22632	0.294336	0.142484	1
16586	Polr2a	1.86166	2.79852	0.924794	0.330458	-1.59746	0.142518	1
11805	Lsm2	4.88267	3.26852	6.49682	1.98769	0.991094	0.14257	1
13101	Mmadhc	1.94052	0.927889	2.95315	3.18266	1.67023	0.142782	1
4023	Ccdc146	6.3284	7.92011	4.73669	0.598058	-0.741642	0.142783	1
10903	Kcnip1	0.751897	1.50379	0	0	#NAME?	0.143045	1
1363	5031410I06Rik	0.44764	0	0.895279	Inf	Inf	0.143082	1
12218	Med28	1.10391	1.83023	0.377584	0.206304	-2.27716	0.143131	1
2203	Adrm1	1.99195	1.0207	2.96321	2.90313	1.53761	0.143486	1
12089	Mastl	1.22764	1.99439	0.460895	0.231096	-2.11344	0.143493	1
5784	Ddhd1	2.99499	4.20002	1.78997	0.426183	-1.23046	0.14351	1
18691	Sf3a3	1.43252	0.559301	2.30573	4.12252	2.04353	0.143796	1
18556	Sema6d	3.59227	2.33516	4.84937	2.07668	1.05428	0.143808	1
17174	Ptgir	7.89617	9.69768	6.09466	0.628466	-0.670094	0.144093	1
11566	Lima1	0.768966	1.35122	0.186708	0.138177	-2.85542	0.144314	1
6929	Extl1	30.1653	26.511	33.8196	1.27569	0.351273	0.144485	1
2630	Apbb1	3.36757	2.23864	4.49651	2.00859	1.00618	0.144585	1
18579	2020-09-05	11.3637	9.16398	13.5634	1.48008	0.565675	0.145088	1
5405	Cxcl17	0.741216	1.29572	0.186708	0.144095	-2.79491	0.145182	1
8949	Gm5111	1.62708	2.42048	0.833688	0.344431	-1.53771	0.145194	1
2984	Atg2b	4.05452	2.85093	5.25812	1.84435	0.883116	0.145215	1
23151	Zfp651	8.13089	6.28632	9.97545	1.58685	0.666167	0.145431	1
7299	Fbxl6	6.03864	7.69645	4.38083	0.569202	-0.812987	0.145518	1
4664	Chrna1	13.4788	15.8971	11.0605	0.695756	-0.523346	0.145654	1
37	1110008L16Rik	66.7007	73.1727	60.2286	0.823102	-0.280857	0.146125	1
23088	Zfp513	26.3053	29.9522	22.6585	0.75649	-0.402607	0.14613	1
4543	Cers2	20.7131	17.5362	23.8899	1.36232	0.446067	0.146341	1
17904	Rnf126	9.56948	7.5478	11.5912	1.5357	0.618897	0.146374	1
1428	5830417I10Rik	176.732	240.025	113.439	0.472612	-1.08127	0.146381	1
5055	Coq5	3.20216	1.99731	4.40702	2.20647	1.14174	0.146534	1
1621	A230072E10Rik	19.1872	16.1515	22.2228	1.37589	0.46037	0.146903	1
843	4921507P07Rik	6.15134	4.44372	7.85895	1.76855	0.822571	0.147039	1
4923	Cnot6l	0.471305	0.94261	0	0	#NAME?	0.147043	1
19124	Slc35e4	3.51657	4.8262	2.20695	0.457285	-1.12883	0.147086	1
16468	Plk4	7.04039	5.22787	8.85291	1.69341	0.759927	0.147221	1
1867	Abca2	0.452742	0	0.905485	Inf	Inf	0.147238	1
7701	Fxyd3	160.907	178.633	143.181	0.801536	-0.31916	0.147361	1
7534	Fmr1	1.06915	0.414426	1.72388	4.15969	2.05647	0.147421	1
13331	Mrps34	10.3409	12.4182	8.2636	0.665445	-0.587608	0.147505	1
12336	Mgat3	19.0805	22.0948	16.0661	0.727143	-0.459688	0.147568	1
7273	Fbll1	9.80331	7.88461	11.722	1.4867	0.572109	0.147632	1
2813	Arl14ep	1.85707	0.927136	2.787	3.00603	1.58786	0.147778	1
10084	Hmha1	1.36241	0.559677	2.16514	3.86855	1.95179	0.148021	1
13370	Msi2	4.63502	3.14586	6.12418	1.94674	0.961062	0.148163	1
13820	Neat1	1.8171	2.70337	0.930831	0.344322	-1.53817	0.148521	1
2926	Ash1l	1.11814	0.414426	1.82186	4.3961	2.13623	0.148555	1
2320	Akirin1	1.62535	0.776449	2.47426	3.18663	1.67203	0.148671	1
5690	Dak	8.38924	6.7471	10.0314	1.48677	0.572181	0.148675	1
2772	Arhgef10l	1.04504	0.407861	1.68223	4.12451	2.04422	0.148884	1
18495	Sec13	88.7718	96.5966	80.947	0.83799	-0.254994	0.148974	1
20083	Stra13	1.83254	2.68364	0.981447	0.365715	-1.45121	0.148978	1
789	3110045C21Rik	8.86463	10.9883	6.74095	0.613466	-0.704946	0.14906	1
4852	Clstn1	29.4385	25.5963	33.2807	1.30021	0.378748	0.149312	1
3797	Cacng7	5.2301	3.5651	6.8951	1.93405	0.951628	0.149352	1
3406	Bcl2l12	23.7325	27.9675	19.4974	0.697148	-0.520464	0.149377	1
8163	Gm10653	131.823	141.88	121.767	0.85824	-0.220547	0.149485	1
6621	Eif5a	9.42477	6.84797	12.0016	1.75257	0.809476	0.149498	1
4601	Chchd3	0.834703	0.176369	1.49304	8.46544	3.08158	0.149512	1
4861	Clvs1	155.903	166.42	145.386	0.87361	-0.194939	0.149649	1
22464	Vps35	2.52858	1.52738	3.52977	2.31099	1.20851	0.149889	1
2247	Agpat6	1.02573	0.4299	1.62155	3.77193	1.9153	0.150058	1
3256	BC030476	0.500962	1.00192	0	0	#NAME?	0.150244	1
6239	Dpysl4	1.40937	0.630822	2.18793	3.46838	1.79426	0.150298	1
3906	Carhsp1	22.5931	25.851	19.3351	0.747943	-0.419	0.150914	1
21664	Tubb4a	7.61289	5.5966	9.62918	1.72054	0.782863	0.151096	1
21780	Ube2k	2.82527	3.91616	1.73438	0.442878	-1.17502	0.15111	1
590	2310022B05Rik	2.57992	1.47515	3.68469	2.49784	1.32068	0.151133	1
9733	H1fx	45.4064	40.668	50.1448	1.23303	0.302205	0.151204	1
4294	Cd6	1.772	0.714173	2.82982	3.96238	1.98637	0.151363	1
3040	Atp5d	1.82703	0.952065	2.702	2.83804	1.5049	0.1514	1
17772	Rhoc	2.37835	1.5115	3.24519	2.147	1.10232	0.151473	1
19798	Spint1	1.63985	0.822664	2.45703	2.98668	1.57854	0.151567	1
21160	Tnfrsf12a	8.41543	10.0242	6.8067	0.67903	-0.558453	0.151713	1
667	2610017I09Rik	2.10754	1.18431	3.03076	2.55909	1.35563	0.151783	1
3810	Calb1	2.45058	1.44692	3.45424	2.38731	1.25538	0.151833	1
3916	Casc5	1.36198	0.646296	2.07766	3.21472	1.68469	0.151892	1
19682	Sp3	120.578	130.258	110.898	0.851374	-0.232135	0.151909	1
20511	Tcfl5	37.8054	42.5273	33.0835	0.777934	-0.36228	0.152314	1
18180	Rsf1	2.70061	1.7498	3.65141	2.08676	1.06127	0.152352	1
15717	Padi1	0.487285	0	0.974571	Inf	Inf	0.152437	1
9845	Hbs1l	2.40554	3.29593	1.51516	0.459707	-1.12121	0.152512	1
21940	Uqcrc1	1.7844	1.03906	2.52975	2.43465	1.28371	0.152637	1
4957	Coa6	13.0362	16.4776	9.59481	0.582293	-0.780183	0.152647	1
16456	Plekhs1	4.48543	5.85199	3.11887	0.532958	-0.907906	0.152672	1
20713	Thoc2	0.772634	0.191466	1.3538	7.07071	2.82186	0.152772	1
5730	Dcaf15	33.5835	29.9445	37.2225	1.24305	0.313887	0.15286	1
11908	Macrod2	0.483079	0	0.966157	Inf	Inf	0.152895	1
14219	Nsg1	33.4596	37.3777	29.5416	0.790353	-0.339431	0.153029	1
4615	Chd9	2.60865	1.57343	3.64388	2.31588	1.21156	0.153354	1
8359	Gm13298	1.31363	2.07255	0.554708	0.267645	-1.9016	0.153373	1
6109	Dnajb4	1.3146	2.05068	0.578517	0.28211	-1.82567	0.153793	1
16454	Plekho1	2.3004	1.36068	3.24011	2.38124	1.25172	0.153794	1
16970	Prpf4b	4.90539	3.62608	6.1847	1.70562	0.770295	0.153806	1
2944	Aspm	1.36118	0.652484	2.06987	3.17229	1.66552	0.154038	1
11135	Klhl35	16.6401	13.8385	19.4417	1.40489	0.490462	0.154056	1
4318	Cdadc1	1.66882	2.58664	0.750999	0.290338	-1.7842	0.154175	1
15609	Os9	85.482	93.052	77.9121	0.837296	-0.25619	0.154523	1
2073	Ada	2.30613	3.24858	1.36367	0.419775	-1.25231	0.154544	1
1536	9230115E21Rik	47.135	51.8359	42.4342	0.818625	-0.288726	0.154561	1
7699	Fxyd1	8.15771	9.70416	6.61125	0.68128	-0.55368	0.154578	1
7491	Fkbp2	1.56389	2.37886	0.748915	0.314821	-1.6674	0.155273	1
16587	Polr2b	155.977	167.912	144.042	0.857842	-0.221216	0.155285	1
10313	Hyou1	1.67289	0.736046	2.60972	3.5456	1.82603	0.155552	1
8028	Glg1	1.32504	0.646296	2.00378	3.10041	1.63246	0.155631	1
5807	Ddx23	4.46776	6.09248	2.84303	0.466646	-1.0996	0.155931	1
22911	Zdhhc6	1.66664	2.6413	0.69197	0.26198	-1.93247	0.156034	1
11086	Klf13	4.44182	3.28372	5.59993	1.70536	0.77008	0.156053	1
4817	Clic1	1.9692	1.07544	2.86296	2.66213	1.41258	0.15629	1
7601	Foxo4	2.95721	4.21628	1.69814	0.402757	-1.31202	0.156325	1
13144	Moap1	1.28271	1.98899	0.576432	0.289812	-1.78681	0.156423	1
20339	Taf9b	5.35697	4.08764	6.62629	1.62106	0.696934	0.156434	1
15671	Oxct2b	30.0875	33.8386	26.3365	0.778296	-0.361609	0.15648	1
16747	Ppp1r3d	7.91543	6.17051	9.66034	1.56556	0.646683	0.156718	1
22449	Vpreb3	3.03977	2.1058	3.97374	1.88704	0.916127	0.156737	1
2988	Atg4c	5.46788	3.91151	7.02424	1.79579	0.844616	0.156788	1
22901	Zdhhc2	3.14156	4.51549	1.76763	0.391459	-1.35307	0.156869	1
18835	Sik2	1.84222	2.64711	1.03733	0.391871	-1.35155	0.156916	1
10917	Kcnj4	1.2969	0.584607	2.0092	3.43683	1.78108	0.15719	1
21967	Usp13	5.88884	4.42962	7.34806	1.65885	0.73018	0.157345	1
5999	Dicer1	2.92277	3.99446	1.85109	0.463414	-1.10963	0.157459	1
2254	Agrp	17.3164	13.9686	20.6642	1.47933	0.564943	0.157516	1
21501	Trrap	0.436631	0	0.873263	Inf	Inf	0.157528	1
8525	Gm15706	1.93933	2.78229	1.09636	0.394049	-1.34355	0.157723	1
22608	Wdr83	134.127	144.469	123.784	0.856824	-0.222928	0.157897	1
18938	Slc16a14	3.61971	4.83841	2.401	0.496239	-1.01089	0.158044	1
6749	Epb4.1l3	6.41996	4.41328	8.42665	1.90938	0.933108	0.158068	1
11818	Ltb	0.514802	1.0296	0	0	#NAME?	0.158112	1
7121	Fam19a2	5.6272	7.05834	4.19606	0.594482	-0.750294	0.15821	1
19309	Slmo1	8.8079	10.6002	7.01558	0.661833	-0.595462	0.15833	1
7898	Gde1	3.166	4.16464	2.16737	0.520423	-0.942243	0.158535	1
14162	Nr1i3	86.0365	93.5939	78.4791	0.838507	-0.254106	0.158607	1
21060	Tmem54	317.811	338.553	297.069	0.877467	-0.188583	0.158668	1
19751	Specc1l	0.431157	0.862315	0	0	#NAME?	0.158723	1
19198	Slc4a5	1.06062	1.75323	0.368001	0.209898	-2.25224	0.158742	1
4199	Ccr5	0.78754	1.4158	0.159277	0.1125	-3.15201	0.158807	1
19324	Smad3	9.02101	6.9005	11.1415	1.6146	0.691174	0.158879	1
2341	Akr7a5	0.439339	0	0.878677	Inf	Inf	0.158954	1
21238	Tomm70a	7.93998	9.78606	6.09389	0.622711	-0.683365	0.159258	1
16395	Plaur	0.506304	0	1.01261	Inf	Inf	0.159488	1
20770	Timp4	48.7141	43.6537	53.7746	1.23185	0.300822	0.159846	1
4391	Cdk11b	18.6564	16.2183	21.0945	1.30066	0.379241	0.160259	1
2627	Apba1	34.377	41.4886	27.2654	0.657177	-0.605646	0.160313	1
5176	Creg2	19.6706	22.1048	17.2365	0.779763	-0.358893	0.160344	1
2594	Aox3	0.743189	0	1.48638	Inf	Inf	0.160359	1
5793	Ddost	4.99743	3.45679	6.53807	1.89137	0.919433	0.160548	1
7623	Frat1	2.44831	1.45737	3.43925	2.3599	1.23873	0.160586	1
1634	A330049N07Rik	0.51124	0	1.02248	Inf	Inf	0.160599	1
21594	Ttc23	1.03554	0.407861	1.66321	4.07788	2.02782	0.160672	1
18304	Samd8	2.61561	1.6204	3.61081	2.22835	1.15597	0.160785	1
20128	Suclg2	0.499517	0.999033	0	0	#NAME?	0.160993	1
10267	Hspb3	1.4364	0.645919	2.22688	3.44761	1.7856	0.161094	1
5647	D730005E14Rik	20.8465	17.5745	24.1185	1.37236	0.456655	0.16124	1
9682	Gtpbp6	229.839	213.761	245.917	1.15043	0.202168	0.161487	1
17192	Ptov1	135.085	144.436	125.734	0.870515	-0.200059	0.161665	1
13464	Muc19	2.94627	1.61635	4.27619	2.64559	1.40359	0.161683	1
9318	Gng12	2.46412	3.34565	1.5826	0.473033	-1.07999	0.161891	1
6720	Enox2	1.09015	0.352737	1.82757	5.18111	2.37326	0.161985	1
22862	Zc3h4	4.15111	5.15772	3.1445	0.609668	-0.713903	0.16204	1
2195	Adra2a	26.3764	29.4074	23.3455	0.793864	-0.333035	0.162241	1
13615	Mysm1	0.485932	0	0.971864	Inf	Inf	0.162365	1
6088	Dnahc17	420.401	444.511	396.292	0.891522	-0.165658	0.162817	1
11491	Lect1	1.30754	0.605892	2.0092	3.31609	1.72948	0.162861	1
2821	Arl4c	9.06488	6.86178	11.268	1.64213	0.715572	0.162954	1
9123	Gm6756	7.50361	9.091	5.91622	0.650777	-0.619764	0.162963	1
18193	Rspo2	1.31733	0.569133	2.06552	3.62924	1.85967	0.163055	1
10208	Hs3st3b1	1.7397	0.791547	2.68785	3.39569	1.76371	0.163161	1
19886	Srfbp1	0.533455	1.06691	0	0	#NAME?	0.163512	1
11544	Lhfpl4	19.7745	17.1144	22.4346	1.31086	0.390513	0.163575	1
507	1810062O18Rik	107.632	97.4886	117.775	1.20809	0.272731	0.163695	1
18848	Sirpa	5.00293	3.55256	6.4533	1.81652	0.86118	0.163809	1
21965	Usp11	1.41426	2.11182	0.716693	0.339372	-1.55906	0.163913	1
19334	Smarca2	11.3549	9.2828	13.427	1.44644	0.532505	0.164279	1
410	1700094J05Rik	57.9559	52.4456	63.4661	1.21013	0.275165	0.164414	1
7628	Frg1	1.49884	2.25084	0.74683	0.3318	-1.59161	0.164759	1
11102	Klhdc3	2.3922	3.32511	1.45928	0.438866	-1.18815	0.164804	1
11714	Lrrc10b	0.992466	0.383309	1.60162	4.17841	2.06296	0.164853	1
18761	Sh3bgrl3	5.81837	4.29207	7.34466	1.71122	0.775023	0.164956	1
16595	Polr2j	7.5918	9.14231	6.0413	0.660807	-0.5977	0.165089	1
5211	Crtc2	0.867996	0	1.73599	Inf	Inf	0.165658	1
8394	Gm13939	1.63128	0.782261	2.4803	3.17068	1.66479	0.165875	1
117	1700001K19Rik	4.80786	8.01347	1.60225	0.199944	-2.32233	0.166068	1
7882	Gclm	3.02052	2.00333	4.0377	2.01549	1.01113	0.166157	1
5243	Cse1l	41.1012	45.0109	37.1916	0.826279	-0.2753	0.166178	1
21947	Urgcp	74.6975	68.5045	80.8906	1.18081	0.239773	0.166186	1
21649	Ttyh3	7.97356	5.92543	10.0217	1.6913	0.758133	0.166252	1
12039	Mapk6	1.40435	0.670848	2.13786	3.1868	1.67211	0.16635	1
13739	Ncl	47.8457	53.9025	41.7889	0.775268	-0.367232	0.166527	1
23032	Zfp36l2	1.84608	1.05127	2.64089	2.5121	1.32889	0.166558	1
18064	Rpl3l	0.460897	0	0.921795	Inf	Inf	0.166605	1
11666	Lphn3	1.79779	0.968292	2.62728	2.71332	1.44006	0.166624	1
19525	Snord49a	1.52869	2.33382	0.723569	0.310036	-1.68949	0.166662	1
23164	Zfp68	2.31287	1.28331	3.34243	2.60455	1.38103	0.16674	1
18783	Shank1	10.1142	11.9558	8.27257	0.691932	-0.531299	0.166897	1
4036	Ccdc159	20.7798	17.7863	23.7733	1.33661	0.418575	0.167064	1
19226	Slc6a17	3.45983	4.50754	2.41213	0.535131	-0.902036	0.167258	1
11917	Maf	4.71439	5.96542	3.46335	0.58057	-0.784458	0.16751	1
21205	Tnnt1	1.20624	2.03968	0.372792	0.18277	-2.4519	0.16757	1
22899	Zdhhc18	0.719729	0.238058	1.2014	5.04668	2.33533	0.167985	1
19870	Sqle	52.6212	57.4905	47.7519	0.830605	-0.267766	0.168122	1
20540	Tctn1	94.5193	103.325	85.7134	0.829551	-0.269598	0.168341	1
15634	Ostf1	0.463756	0.927512	0	0	#NAME?	0.168407	1
13750	Ncor2	10.7665	8.6751	12.8578	1.48215	0.567692	0.168433	1
11946	Magel2	0.388225	0.776449	0	0	#NAME?	0.168487	1
3604	Btbd3	2.0065	1.0762	2.9368	2.72887	1.4483	0.168604	1
23269	Zfp940	2.65486	3.91591	1.39381	0.355936	-1.49031	0.169007	1
9896	Hectd3	1.83859	0.998656	2.67852	2.68213	1.42338	0.169144	1
6095	Dnahc9	8.83091	6.94659	10.7152	1.54252	0.625286	0.169227	1
4365	Cdh15	0.803093	1.41948	0.186708	0.131532	-2.92651	0.169234	1
20773	Tinf2	13.266	11.1682	15.3638	1.37568	0.460141	0.16929	1
12221	Med31	52.2917	47.6402	56.9431	1.19527	0.257342	0.169316	1
17641	Recql4	5.53121	6.96211	4.10031	0.588947	-0.763791	0.169318	1
5118	Cpm	0.451389	0	0.902778	Inf	Inf	0.169341	1
19222	Slc6a12	3.30365	4.41085	2.19645	0.497965	-1.00588	0.169389	1
18799	Shh	4.14438	5.39825	2.8905	0.535451	-0.901173	0.169399	1
11412	Larp4	4.25042	5.41628	3.08456	0.569497	-0.812239	0.169413	1
1811	AU022754	30.6403	34.0245	27.2562	0.801076	-0.31999	0.169461	1
1206	4931406C07Rik	24.9304	22.2417	27.6192	1.24178	0.312409	0.169511	1
7515	Flt1	2.00441	1.18393	2.82489	2.38602	1.25461	0.169614	1
21891	Ulbp1	0.44614	0	0.89228	Inf	Inf	0.169614	1
4920	Cnot3	47.9066	43.4056	52.4076	1.20739	0.271897	0.169702	1
18742	Sgsm2	5.36635	3.93335	6.79935	1.72864	0.789638	0.169727	1
2891	Asah1	4.38985	5.62979	3.14992	0.559509	-0.837766	0.169797	1
23092	Zfp52	1.01833	0.408238	1.62843	3.98893	1.996	0.170024	1
11529	Lgi1	1.02924	0.367835	1.69064	4.5962	2.20044	0.170079	1
17448	Ralyl	3.5832	4.73318	2.43323	0.514078	-0.95994	0.170209	1
7522	Fmn2	13.5409	15.8076	11.2742	0.713212	-0.487597	0.170215	1
13948	Ninl	0.84333	1.52738	0.159277	0.104281	-3.26145	0.170396	1
18094	Rprm	3.36057	4.31119	2.40996	0.559002	-0.839075	0.170407	1
11236	Krt10	97.5027	85.2488	109.757	1.28749	0.364558	0.170512	1
8186	Gm10789	13.1931	10.5758	15.8104	1.49496	0.580105	0.170708	1
21088	Tmem86a	0.836639	1.48657	0.186708	0.125596	-2.99314	0.170768	1
6641	Elk4	83.4111	74.2747	92.5475	1.24602	0.317323	0.170955	1
5980	Dhx16	3.1173	4.17852	2.05608	0.49206	-1.02309	0.171106	1
19597	Snx15	4.6507	3.37622	5.92518	1.75497	0.81145	0.171331	1
11896	Lztr1	38.0973	33.8353	42.3593	1.25193	0.32415	0.171339	1
16955	Proser2	3.64414	4.73026	2.55801	0.540776	-0.886897	0.171624	1
1032	4930503B20Rik	1.58495	0.736046	2.43385	3.30665	1.72537	0.17176	1
13008	Mir762	134.151	146.16	122.142	0.83567	-0.258994	0.171905	1
20581	Tekt5	0.436631	0	0.873263	Inf	Inf	0.171934	1
3115	Aurkaip1	2.157	3.08517	1.22883	0.398302	-1.32807	0.172146	1
14168	Nr2f1	24.1566	20.8512	27.462	1.31705	0.397309	0.172316	1
1677	A630020A06	4.11037	5.30252	2.91822	0.550346	-0.861589	0.172428	1
21593	Ttc22	0.422916	0	0.845833	Inf	Inf	0.172462	1
5820	Ddx42	39.4467	43.5057	35.3878	0.813405	-0.297954	0.172584	1
3072	Atp6v1d	3.5863	2.4214	4.75121	1.96217	0.972452	0.172674	1
21786	Ube2q1	4.50404	3.2526	5.75547	1.7695	0.823342	0.172736	1
6338	Dync1i2	0.748151	0.176369	1.31993	7.48394	2.9038	0.172747	1
3356	Basp1	4639.42	4882.75	4396.08	0.900328	-0.151477	0.17275	1
14143	Nptxr	5.01143	3.8925	6.13036	1.57492	0.655275	0.172764	1
21919	Unk	1.0197	0.383685	1.65571	4.31529	2.10946	0.173148	1
10176	Hpdl	4.26708	5.45709	3.07706	0.563865	-0.826579	0.173249	1
18687	Sez6l2	2.10958	2.90973	1.30944	0.45002	-1.15194	0.173309	1
9353	Golph3l	0.507802	0	1.0156	Inf	Inf	0.173505	1
9449	Gpr158	15.5826	13.2279	17.9373	1.35603	0.439384	0.173612	1
16701	Ppm1g	16.3224	18.7124	13.9324	0.744552	-0.425555	0.17372	1
7039	Fam134a	3.49138	4.56961	2.41315	0.528086	-0.921155	0.173732	1
16079	Penk	1.21117	0.646296	1.77604	2.74803	1.4584	0.173837	1
19345	Smarcd3	375.054	346.555	403.553	1.16447	0.219675	0.17384	1
6029	Dlec1	2.32106	1.4997	3.14242	2.09536	1.0672	0.173876	1
18292	Sall3	1.04168	0.407861	1.6755	4.10801	2.03844	0.173881	1
20724	Thsd1	2.41964	3.35707	1.48221	0.441519	-1.17945	0.173888	1
22704	Xdh	0.496794	0	0.993588	Inf	Inf	0.173904	1
19257	Slc8a3	4.2158	5.60611	2.82548	0.503999	-0.988506	0.174015	1
12068	Marcks	206.887	189.66	224.115	1.18166	0.240819	0.174103	1
9974	Hipk2	1.02943	0.368211	1.69064	4.5915	2.19896	0.174485	1
22732	Xpo1	1.3425	0.646296	2.03871	3.15445	1.65739	0.174663	1
14251	Ntn3	12.4625	14.1561	10.7688	0.760719	-0.394564	0.174834	1
3007	Atp10b	7.14605	5.69934	8.59277	1.50768	0.592328	0.174835	1
9153	Gm715	0.462708	0	0.925416	Inf	Inf	0.174958	1
22000	Usp40	11.1101	8.73086	13.4894	1.54502	0.62763	0.174987	1
3801	Cacybp	4.14293	2.98338	5.30248	1.77734	0.829717	0.175079	1
7852	Gbe1	2.7872	1.89811	3.67629	1.93682	0.953688	0.175137	1
17906	Rnf13	4.90883	6.15345	3.66421	0.595473	-0.747893	0.175355	1
2829	Arl6ip5	1.68569	2.56242	0.808965	0.315703	-1.66336	0.175612	1
7845	Gatc	177.612	190.334	164.891	0.866326	-0.207019	0.175665	1
22651	Wipf3	15.9852	18.2243	13.746	0.754267	-0.406852	0.176055	1
2842	Armc7	97.6149	105.093	90.1374	0.857695	-0.221463	0.176093	1
19397	Smpd4	120.081	111.388	128.773	1.15608	0.209242	0.176227	1
20233	Syncrip	2.04413	1.09824	2.99002	2.72256	1.44496	0.176259	1
312	1700037H04Rik	14.9265	12.4435	17.4095	1.39908	0.484474	0.176271	1
7297	Fbxl4	1.55694	2.2754	0.838479	0.368498	-1.44027	0.176424	1
2079	Adam12	0.487285	0	0.974571	Inf	Inf	0.176449	1
16097	Pex13	1.29394	0.559677	2.02821	3.62389	1.85754	0.176609	1
1360	4933439K11Rik	8.79846	10.2637	7.33321	0.714478	-0.485038	0.176776	1
8547	Gm16119	306.585	324.177	288.993	0.891466	-0.165748	0.176789	1
16449	Plekhj1	24.6092	27.533	21.6854	0.787613	-0.344442	0.177016	1
10839	Kansl3	1.26762	2.02788	0.507346	0.250185	-1.99893	0.177107	1
2192	Adra1a	4.21419	5.55898	2.8694	0.516175	-0.954069	0.177184	1
10975	Kctd21	0.781568	0.216395	1.34674	6.22352	2.63773	0.177206	1
14030	Nme7	1052.53	1137.54	967.519	0.850534	-0.23356	0.177619	1
4335	Cdc42	4.80748	6.0571	3.55785	0.587385	-0.767621	0.177732	1
661	2610002J02Rik	0.474924	0	0.949847	Inf	Inf	0.177759	1
4945	Cntn6	0.421975	0.84395	0	0	#NAME?	0.178003	1
7766	Gabrr1	0.481725	0	0.96345	Inf	Inf	0.1781	1
7670	Ftsj2	4.67674	3.44461	5.90887	1.7154	0.778541	0.178131	1
4845	Clptm1	4.54815	3.08104	6.01526	1.95235	0.96521	0.178227	1
18572	2020-09-10	2.80261	1.602	4.00321	2.49888	1.32128	0.178298	1
1228	4931440J10Rik	16.9113	14.348	19.4746	1.35731	0.440748	0.178344	1
13635	Naa20	18.0672	20.6707	15.4637	0.748096	-0.418705	0.178376	1
11898	Lzts2	13.2174	11.1906	15.2442	1.36223	0.445968	0.178459	1
23266	Zfp938	0.411332	0.822664	0	0	#NAME?	0.178467	1
10079	Hmgn2	8.18953	6.15325	10.2258	1.66186	0.732795	0.178534	1
7168	Fam3c	2.74998	1.778	3.72196	2.09335	1.06581	0.178688	1
12288	Mettl5	298.819	319.085	278.553	0.872976	-0.195985	0.178753	1
9644	Gstt3	0.387848	0.775696	0	0	#NAME?	0.179125	1
6094	Dnahc8	26.5338	22.7001	30.3676	1.33778	0.419836	0.179157	1
22491	Vsnl1	2.42967	1.60471	3.25462	2.02816	1.02017	0.179224	1
7502	Flad1	5.95142	7.40438	4.49846	0.60754	-0.718949	0.179314	1
22004	Usp45	0.516247	1.03249	0	0	#NAME?	0.179365	1
4883	Cmtm3	0.465104	0	0.930208	Inf	Inf	0.179483	1
7712	Fzd2	6.47551	7.93821	5.01281	0.631479	-0.663194	0.179654	1
18557	Sema7a	0.39362	0	0.787241	Inf	Inf	0.179786	1
4221	Cd101	1.31597	2.03077	0.601156	0.296023	-1.75622	0.179936	1
13513	Mxd4	0.395773	0.791547	0	0	#NAME?	0.179979	1
18001	Ros1	0.411332	0.822664	0	0	#NAME?	0.18003	1
17551	Rbm15	2.29174	3.23675	1.34674	0.416078	-1.26507	0.180111	1
642	2410076I21Rik	42.0504	46.5964	37.5044	0.804877	-0.313159	0.180123	1
21282	Tpp2	1.03819	1.7283	0.348069	0.201394	-2.31191	0.180407	1
10678	Irak3	0.742951	1.25546	0.230448	0.183557	-2.4457	0.180717	1
16640	Pou3f3	21.4839	18.6257	24.3422	1.30691	0.386164	0.180762	1
13460	Mtx3	3.88022	2.71788	5.04255	1.85532	0.891672	0.180798	1
16278	Pik3r2	19.3141	16.8219	21.8064	1.29631	0.374415	0.180839	1
21990	Usp31	0.715103	1.27093	0.159277	0.125323	-2.99627	0.181195	1
23324	Zim3	559.382	505.365	613.398	1.21377	0.279497	0.181197	1
18070	Rpl7a	23.9905	20.9029	27.0781	1.29543	0.373427	0.181384	1
6664	Elp5	101.533	109.23	93.836	0.859069	-0.219155	0.181389	1
20764	Timm8b	13.8895	16.0382	11.7409	0.732057	-0.449972	0.181578	1
23410	Zwint	2.26726	1.4158	3.11872	2.20279	1.13933	0.181688	1
6115	Dnajc1	337.63	317.155	358.105	1.12911	0.175192	0.181696	1
16254	Pigq	10.2997	8.29451	12.3049	1.4835	0.569007	0.181744	1
3047	Atp5j	33.4496	29.5181	37.3811	1.26638	0.34071	0.181847	1
2218	Aff4	4.94499	6.42185	3.46814	0.540053	-0.888826	0.181895	1
7902	Gdf15	4.08494	2.99848	5.1714	1.72468	0.786325	0.182013	1
1931	Abl1	2.54693	1.6846	3.40926	2.02378	1.01705	0.182199	1
21695	Twistnb	0.981547	1.59509	0.368001	0.230708	-2.11586	0.182362	1
10535	Il25	5.69819	3.86162	7.53476	1.95119	0.964354	0.182558	1
1982	Acly	1.82015	0.989201	2.65109	2.68003	1.42225	0.182709	1
10594	Inhbc	2.50033	1.54269	3.45798	2.24152	1.16448	0.182801	1
17917	Rnf146	418.633	444.747	392.519	0.882568	-0.180221	0.182803	1
12185	Mdm2	2.56732	1.62931	3.50534	2.15143	1.10529	0.182865	1
6173	Dock1	0.719072	0.191466	1.24668	6.51122	2.70293	0.183066	1
17645	Reep3	2.76317	1.77381	3.75254	2.11553	1.08102	0.183108	1
18096	Rps10	4.535	5.65007	3.41994	0.605292	-0.724297	0.183305	1
676	2610034B18Rik	5.08838	3.72896	6.44781	1.72912	0.790038	0.183352	1
11378	Lage3	0.724927	0.176369	1.27349	7.22059	2.85212	0.183586	1
1181	4930579G18Rik	455.152	428.138	482.166	1.12619	0.171454	0.183593	1
17394	Rabggta	3.5475	2.48309	4.6119	1.85732	0.893226	0.183728	1
1943	Abtb2	4.58676	5.80907	3.36445	0.579172	-0.787935	0.183868	1
2453	Amph	2.024	1.25219	2.79581	2.23274	1.15882	0.184021	1
2597	Ap1ar	1.49024	0.736046	2.24443	3.04931	1.60848	0.184046	1
9481	Gpr44	31.2751	34.974	27.5763	0.788481	-0.342852	0.184302	1
20777	Tirap	13.9196	11.7963	16.0429	1.35999	0.443601	0.18436	1
6136	Dnajc5	2.15796	2.99869	1.31723	0.439267	-1.18683	0.184361	1
3317	BC125332	2.86924	3.90433	1.83416	0.469775	-1.08996	0.184399	1
20657	Tfr2	0.440381	0	0.880762	Inf	Inf	0.184441	1
13229	Mrfap1	15.219	12.6688	17.7691	1.40259	0.48809	0.184582	1
21298	Tpte	1.05116	0.429524	1.67279	3.89453	1.96145	0.184711	1
2068	Acvrl1	3.33187	4.34543	2.31831	0.533505	-0.906425	0.18476	1
114	1700001G17Rik	0.782921	0.216395	1.34945	6.23603	2.64063	0.184796	1
683	2610203C20Rik	1.83159	1.0043	2.65888	2.6475	1.40463	0.185077	1
782	3110021A11Rik	1.60908	0.868879	2.34929	2.70381	1.435	0.185122	1
6196	Dopey1	130.52	139.445	121.595	0.871995	-0.197608	0.185368	1
16115	Pfkfb2	20.0905	17.227	22.954	1.33244	0.414073	0.185549	1
14046	Nnat	40.06	35.7587	44.3613	1.24057	0.311008	0.185701	1
18207	Rtkn2	0.771687	0.191843	1.35153	7.045	2.8166	0.185741	1
10788	Iws1	25.5059	29.8326	21.1793	0.709939	-0.494233	0.185908	1
20356	Taok3	2.73879	1.68886	3.78871	2.24335	1.16565	0.185911	1
10670	Iqgap3	1.4331	2.14951	0.716693	0.333422	-1.58458	0.185921	1
2872	Arsa	73.5974	68.1772	79.0175	1.159	0.212883	0.186253	1
20365	Tars	2.31419	3.19145	1.43693	0.450243	-1.15123	0.18628	1
1647	A430071A18Rik	45.0969	40.2463	49.9475	1.24105	0.311555	0.186294	1
2692	App	74.8555	65.5414	84.1696	1.28422	0.360894	0.186326	1
1049	4930511M06Rik	1.91555	2.73411	1.09698	0.401221	-1.31753	0.186408	1
1528	9230102O04Rik	1.10269	0.408238	1.79714	4.40218	2.13822	0.186499	1
13706	Nav3	0.411332	0.822664	0	0	#NAME?	0.18682	1
19160	Slc39a3	1.98294	1.13558	2.8303	2.49238	1.31753	0.186904	1
19384	Smndc1	0.752846	0.191466	1.31423	6.86402	2.77905	0.186928	1
18029	Rpl13a	9.30996	11.392	7.22788	0.634468	-0.656381	0.187015	1
7211	Fam76b	0.437985	0	0.87597	Inf	Inf	0.187073	1
15772	Paqr3	0.755802	0.216395	1.29521	5.98539	2.58144	0.187503	1
17745	Rgs7	0.757437	0.238058	1.27682	5.36347	2.42317	0.187807	1
16485	Pltp	657.162	715.411	598.913	0.83716	-0.256425	0.187825	1
21230	Tomm20l	51.6087	56.2251	46.9922	0.835787	-0.258793	0.187928	1
20368	Tas1r1	121.875	113.101	130.649	1.15516	0.208095	0.187939	1
352	1700058G18Rik	965.508	1022.42	908.597	0.888674	-0.170274	0.188015	1
4480	Celf2	0.383654	0	0.767309	Inf	Inf	0.188144	1
13069	Mkrn3	0.656217	1.12843	0.184	0.163058	-2.61654	0.188158	1
684	2610203C22Rik	141.211	151.575	130.847	0.863247	-0.212155	0.188338	1
17241	Ptrf	13.7723	15.9568	11.5879	0.726203	-0.461555	0.188344	1
14184	Nrbp1	115.922	107.545	124.298	1.15577	0.208853	0.188628	1
5772	Dcun1d2	12.1502	14.2961	10.0044	0.699799	-0.514988	0.188798	1
5130	Cpox	1.6238	0.847217	2.40038	2.83325	1.50246	0.188859	1
5280	Csrp1	1.06216	0.368211	1.7561	4.76929	2.25377	0.188899	1
4887	Cmtm7	2.67351	3.70103	1.64599	0.444737	-1.16898	0.189024	1
4841	Clpb	0.392764	0.785528	0	0	#NAME?	0.189061	1
17125	Psme1	39.6214	31.842	47.4008	1.48862	0.573978	0.189077	1
20881	Tmem117	1.78281	0.976994	2.58863	2.64958	1.40577	0.189107	1
20045	Stk10	10.93	12.9762	8.88378	0.684621	-0.546623	0.189258	1
19342	Smarcc2	21.7063	17.761	25.6515	1.44426	0.530326	0.189336	1
17031	Prss36	9.92388	11.8379	8.0099	0.676634	-0.563552	0.189386	1
2226	Agap1	3.22827	4.10408	2.35247	0.573203	-0.802882	0.18945	1
19742	Spc25	2.62262	3.70266	1.54259	0.416618	-1.2632	0.189796	1
783	3110021N24Rik	101.514	93.6897	109.338	1.16702	0.222834	0.189855	1
17363	Rab3c	2.27518	1.39744	3.15292	2.25621	1.1739	0.189866	1
1644	A430005L14Rik	0.761722	0.191843	1.3316	6.94111	2.79517	0.189877	1
17347	Rab2a	5.87871	7.59715	4.16026	0.547608	-0.868786	0.189905	1
749	2810459M11Rik	7.11983	8.63077	5.60889	0.649871	-0.621774	0.189961	1
4609	Chd3	23.4655	19.6111	27.3198	1.39308	0.478274	0.1902	1
6386	E130304I02Rik	9.2565	7.54199	10.971	1.45466	0.540682	0.190267	1
18189	Rsph4a	0.729719	0.176369	1.28307	7.27493	2.86293	0.190325	1
5703	Dars	1.13448	0.454453	1.81451	3.99274	1.99738	0.190443	1
5708	Dazl	1.51313	0	3.02627	Inf	Inf	0.190465	1
6657	Elovl4	3.72835	4.8612	2.5955	0.533922	-0.905298	0.190583	1
5684	Dact3	10.2531	8.04479	12.4615	1.54901	0.63135	0.190773	1
9103	Gm6537	5.92154	7.24998	4.5931	0.633533	-0.658508	0.190804	1
5992	Dhx58	3.10281	1.98823	4.21738	2.12117	1.08486	0.190839	1
21111	Tmod4	1.05358	0.414426	1.69273	4.0845	2.03016	0.190844	1
6877	Etohi1	33.0487	37.4172	28.6803	0.7665	-0.383643	0.191033	1
12220	Med30	0.380299	0.760599	0	0	#NAME?	0.191365	1
3596	Btaf1	1.50385	2.29162	0.71607	0.312473	-1.6782	0.191406	1
20034	Steap2	9.05228	7.23587	10.8687	1.50206	0.586939	0.191451	1
22602	Wdr76	3.14109	2.0416	4.24057	2.07708	1.05456	0.191752	1
17923	Rnf157	9.42227	7.56905	11.2755	1.48968	0.575006	0.19184	1
20697	Thbd	53.3486	57.6425	49.0546	0.851015	-0.232744	0.191963	1
21070	Tmem63b	5.03299	6.29172	3.77426	0.599877	-0.737261	0.192007	1
5414	Cxcr5	1.92073	2.7794	1.06205	0.382116	-1.38792	0.192277	1
2375	Aldob	0.730474	1.30167	0.159277	0.122364	-3.03075	0.192398	1
18009	Rpain	122.446	131.556	113.336	0.861503	-0.215073	0.192411	1
1623	A230077H06Rik	11.2369	9.4078	13.0661	1.38885	0.473893	0.192485	1
766	2900079G21Rik	432.168	399.197	465.139	1.16519	0.220561	0.192616	1
16411	Plcl1	2.8284	1.81224	3.84455	2.12143	1.08504	0.192823	1
20131	Suds3	1.9861	1.11973	2.85247	2.54746	1.34906	0.192995	1
23076	Zfp462	6.56357	8.13828	4.98887	0.613013	-0.706012	0.193161	1
6545	Egln2	3.58278	2.52893	4.63662	1.83343	0.874548	0.193214	1
14213	Nrxn3	2.55205	3.45719	1.6469	0.476369	-1.06985	0.193478	1
18072	Rpl8	3.67194	2.44266	4.90123	2.00652	1.00469	0.193697	1
12666	Mir3074-1	53.5426	58.2304	48.8548	0.838991	-0.253273	0.194065	1
3650	C030046E11Rik	5.50682	4.11243	6.90121	1.67813	0.746857	0.194215	1
20091	Strip1	1.41283	0.599704	2.22596	3.71176	1.89211	0.194353	1
21036	Tmem35	0.48937	0	0.97874	Inf	Inf	0.19436	1
7819	Gapvd1	12.2472	10.3012	14.1932	1.37783	0.462393	0.19453	1
1585	9530080O11Rik	24.0764	21.3044	26.8483	1.26022	0.333681	0.194739	1
8005	Gjc1	2.60869	3.51507	1.70231	0.484288	-1.04606	0.194806	1
5236	Cryz	42.6921	38.6283	46.7559	1.2104	0.275488	0.194816	1
18228	Rundc3a	95.9017	102.616	89.1869	0.869129	-0.202358	0.194816	1
3602	Btbd19	0.997969	1.5767	0.41924	0.265897	-1.91106	0.194845	1
1920	Abhd16b	2.17319	3.01014	1.33624	0.443913	-1.17165	0.194973	1
5005	Col6a2	3.97123	2.82562	5.11683	1.81087	0.856684	0.195008	1
21327	Trappc11	0.485932	0	0.971864	Inf	Inf	0.195194	1
23153	Zfp653	9.60394	7.835	11.3729	1.45155	0.537594	0.195354	1
18851	Sirt1	4.95528	6.12657	3.78398	0.617635	-0.695174	0.195363	1
16167	Phc2	1.69186	1.0043	2.37943	2.36924	1.24443	0.195388	1
707	2700062C07Rik	9.99493	8.08574	11.9041	1.47224	0.558009	0.195475	1
10251	Hspa12a	4.55433	3.35473	5.75394	1.71517	0.778356	0.195512	1
5135	Cpsf2	18.4039	20.9221	15.8856	0.759273	-0.397309	0.19572	1
9478	Gpr37l1	2.2721	1.39669	3.1475	2.25355	1.1722	0.195857	1
16555	Pofut2	1.64935	2.39321	0.905485	0.378356	-1.40218	0.195937	1
21699	Txlnb	1.86639	1.03868	2.6941	2.59377	1.37505	0.196328	1
8494	Gm15217	9.5114	7.61689	11.4059	1.49745	0.582508	0.19636	1
15778	Paqr9	0.955004	0.392764	1.51724	3.86299	1.94972	0.196422	1
5420	Cxxc1	2.26495	1.36068	3.16923	2.32915	1.2198	0.196502	1
55	1110038F14Rik	1.51715	0.750767	2.28353	3.0416	1.60483	0.196528	1
21575	Tst	0.399056	0.798112	0	0	#NAME?	0.196551	1
10553	Il6ra	1.04968	0.414426	1.68493	4.0657	2.0235	0.196621	1
606	2310044G17Rik	3.8955	5.00026	2.79073	0.558117	-0.841361	0.196681	1
13920	Ngef	6.59915	8.00565	5.19265	0.648623	-0.624549	0.196727	1
22067	Vax1	0.966262	1.56452	0.368001	0.235216	-2.08794	0.196747	1
19220	Slc6a1	2.07608	1.14955	3.0026	2.61198	1.38514	0.196773	1
4589	Cgrrf1	0.407861	0.815723	0	0	#NAME?	0.197027	1
11035	Kif1c	3.70353	2.49894	4.90811	1.96407	0.973848	0.197081	1
19599	Snx17	23.5018	26.0249	20.9787	0.806101	-0.310968	0.197291	1
13579	Myo19	38.5806	43.2272	33.9339	0.785011	-0.349215	0.197332	1
15912	Pcdhgb7	13.3264	11.2738	15.3791	1.36414	0.447996	0.197365	1
21466	Trp53bp2	0.392578	0	0.785156	Inf	Inf	0.197402	1
7357	Fbxw7	2.87447	3.9786	1.77033	0.444964	-1.16824	0.197711	1
18067	Rpl5	83.5338	90.4906	76.5769	0.846241	-0.240859	0.197917	1
20447	Tbcd	86.4125	93.2564	79.5685	0.853224	-0.229004	0.197992	1
2499	Ankfy1	19.8885	22.8535	16.9234	0.740515	-0.433399	0.198008	1
1703	A730090N16Rik	1.05269	0.407861	1.69752	4.16199	2.05727	0.198168	1
2033	Acta1	7.56537	6.1527	8.97803	1.4592	0.54518	0.198168	1
16253	Pigp	164.754	148.343	181.165	1.22125	0.288363	0.198197	1
6135	Dnajc4	1.53496	0.847217	2.22271	2.62354	1.39152	0.198469	1
18451	Scrt1	34.7261	30.7463	38.7059	1.25888	0.332138	0.198498	1
6134	Dnajc30	7.21951	5.79952	8.6395	1.48969	0.575016	0.198713	1
6516	Efha1	0.706006	1.22801	0.184	0.149836	-2.73854	0.198721	1
4225	Cd160	17.5847	20.2396	14.9298	0.737653	-0.438985	0.19885	1
20358	Tap2	1.31325	0.590795	2.03571	3.44571	1.7848	0.198859	1
5014	Col9a2	10.0509	8.39113	11.7106	1.3956	0.480884	0.199245	1
15944	Pcp4	6.42908	4.94456	7.9136	1.60047	0.678492	0.199245	1
6321	Dusp7	7.51394	9.16005	5.86784	0.64059	-0.642528	0.199387	1
17397	Rabl2	5.5255	6.83442	4.21658	0.616962	-0.696746	0.199455	1
3422	Bcor	1.03415	0.429524	1.63878	3.81534	1.93181	0.199508	1
8287	Gm12504	2.55509	3.63415	1.47603	0.406156	-1.2999	0.199587	1
16398	Plbd2	1.10634	0.392764	1.81993	4.63364	2.21215	0.199588	1
15612	Osbpl10	1.33563	0.652484	2.01877	3.09398	1.62947	0.199884	1
4116	Ccdc86	6.90988	8.4109	5.40887	0.643079	-0.636932	0.199889	1
13684	Napb	2.34057	1.4833	3.19783	2.15588	1.10828	0.199925	1
22910	Zdhhc5	148.006	156.9	139.111	0.88662	-0.173612	0.199993	1
15999	Pde7a	4.73762	3.26267	6.21257	1.90414	0.929137	0.199997	1
11499	Lemd2	12.5868	14.5802	10.5933	0.726552	-0.460861	0.200093	1
7661	Fstl4	0.375384	0.750767	0	0	#NAME?	0.200116	1
15684	P2rx5	1.28408	2.00388	0.564291	0.2816	-1.82828	0.200121	1
22865	Zc3h7b	5.23846	3.96372	6.5132	1.64321	0.716514	0.200141	1
22836	Zbtb48	0.466146	0	0.932292	Inf	Inf	0.200211	1
6642	Ell	2.53167	3.42006	1.64328	0.480483	-1.05744	0.200362	1
17111	Psmd1	3.97022	2.76682	5.17363	1.86988	0.902947	0.200404	1
1969	Acbd6	2.39116	3.23131	1.551	0.479992	-1.05892	0.200418	1
2859	Arpc4	0.388036	0.776073	0	0	#NAME?	0.200429	1
5437	Cybb	0.398868	0.797735	0	0	#NAME?	0.200447	1
20592	Terf1	2.02687	2.96155	1.09219	0.36879	-1.43913	0.200543	1
22471	Vps41	0.808002	0.176369	1.43963	8.16265	3.02904	0.200607	1
648	2410131K14Rik	1.00849	0.454453	1.56253	3.43825	1.78168	0.200969	1
23206	Zfp78	14.3765	17.2985	11.4545	0.662165	-0.594737	0.201178	1
10059	Hmbox1	0.562938	0	1.12588	Inf	Inf	0.201835	1
2780	Arhgef2	4.68033	3.56569	5.79498	1.62521	0.700624	0.201861	1
13611	Mypop	19.9424	17.1451	22.7398	1.32631	0.407422	0.201918	1
6004	Dio2	1.98684	1.2056	2.76809	2.29603	1.19914	0.20192	1
22667	Wnt16	0.46375	0	0.927501	Inf	Inf	0.202004	1
7559	Folr2	13.2641	15.2882	11.24	0.735207	-0.443778	0.202316	1
2389	Alk	3.72595	4.92578	2.52612	0.512838	-0.963426	0.202354	1
17667	Renbp	1.53369	2.4472	0.620173	0.253421	-1.98039	0.202731	1
18283	Sac3d1	1.42112	0.600081	2.24217	3.73645	1.90167	0.202763	1
21151	Tnfaip3	0.37576	0.75152	0	0	#NAME?	0.202811	1
11514	Letm1	5.00442	6.26679	3.74204	0.597122	-0.743903	0.202938	1
6525	Efna3	4.53746	5.70107	3.37385	0.591793	-0.756835	0.203012	1
13661	Naglu	0.670161	1.18104	0.159277	0.134861	-2.89045	0.203139	1
18730	Sgk1	1.91221	1.07582	2.7486	2.55489	1.35326	0.203174	1
4470	Cebpg	30.0053	33.4987	26.5119	0.791431	-0.337464	0.203174	1
20844	Tmcc1	1.90553	2.75172	1.05935	0.384977	-1.37716	0.203194	1
9267	Gm9920	6.06549	4.77107	7.35991	1.54261	0.625375	0.203283	1
12357	Mib2	2.54921	3.36765	1.73076	0.513936	-0.960339	0.203404	1
15947	Pcsk1n	11.4074	9.02254	13.7922	1.52863	0.612244	0.203705	1
15897	Pcdhga11	9.33526	7.62053	11.05	1.45003	0.53608	0.203711	1
9515	Gps1	69.4405	75.0541	63.8268	0.850411	-0.233767	0.203713	1
581	2310011J03Rik	6.44715	4.99211	7.90219	1.58294	0.662604	0.203721	1
2614	Ap3m1	2.94586	1.91145	3.98028	2.08234	1.0582	0.203816	1
1538	9330020H09Rik	31.1624	27.8736	34.4513	1.23598	0.305659	0.203835	1
20754	Timm13	1.69542	2.48598	0.904862	0.363986	-1.45805	0.203871	1
16221	Phyhip	1.83018	1.05127	2.6091	2.48186	1.31142	0.203938	1
6001	Diexf	0.344631	0	0.689262	Inf	Inf	0.203961	1
2831	Arl8a	16.7754	13.9124	19.6385	1.41158	0.497312	0.204259	1
4526	Cep63	0.450347	0	0.900693	Inf	Inf	0.204503	1
3984	Ccdc101	23.4042	26.6634	20.1451	0.755535	-0.40443	0.204552	1
6715	Eno2	14.1978	12.0124	16.3833	1.36387	0.44771	0.20457	1
22802	Zbed3	0.439339	0	0.878677	Inf	Inf	0.20474	1
21835	Ubxn6	29.6169	26.1542	33.0796	1.26479	0.338899	0.204754	1
3235	BC020402	7.07688	8.46946	5.6843	0.671153	-0.575286	0.204912	1
7114	Fam195b	1.1369	1.76854	0.505262	0.285694	-1.80746	0.204949	1
1666	A530058N18Rik	14.4107	12.1919	16.6294	1.36397	0.447817	0.205071	1
11777	Lrrfip1	1.73099	1.06035	2.40163	2.26495	1.17948	0.205118	1
23123	Zfp598	2.46376	1.6204	3.30711	2.04092	1.02922	0.205453	1
20778	Tjap1	7.65347	9.08409	6.22285	0.685027	-0.545766	0.205508	1
13531	Mycbpap	4.24126	5.35857	3.12395	0.582981	-0.778479	0.205534	1
10091	Hn1	0.39737	0	0.794739	Inf	Inf	0.205534	1
7101	Fam186b	4.07411	5.17605	2.97217	0.574217	-0.800333	0.20561	1
21494	Trpt1	45.3384	51.5411	39.1357	0.75931	-0.397239	0.205949	1
16691	Ppil4	1.57457	2.32533	0.823816	0.35428	-1.49704	0.206016	1
8367	Gm13375	5.1265	3.92369	6.32931	1.6131	0.689838	0.206036	1
5051	Coq10b	1.49207	2.21684	0.767309	0.346128	-1.53062	0.206256	1
19939	Ssh1	16.5613	19.114	14.0087	0.732903	-0.448305	0.206324	1
3599	Btbd11	17.2966	15.0359	19.5572	1.30071	0.379295	0.206413	1
13259	Mroh8	236.291	221.965	250.618	1.12909	0.175157	0.206427	1
3588	Bsn	29.2801	25.8761	32.6842	1.26311	0.336977	0.20661	1
4935	Cnst	3.24429	2.32876	4.15982	1.78628	0.836957	0.206868	1
4177	Ccng1	2.54248	1.59509	3.48986	2.18787	1.12953	0.206884	1
17856	Rlim	0.423609	0.847217	0	0	#NAME?	0.206916	1
18789	Shc1	7.84031	6.16053	9.52008	1.54533	0.627918	0.206916	1
17254	Purb	23.5441	26.5002	20.588	0.7769	-0.364199	0.206937	1
13786	Ndufa7	1.40732	0.624633	2.19002	3.50608	1.80986	0.20718	1
2394	Alkbh5	4.52338	3.42495	5.62181	1.64143	0.714952	0.207193	1
6404	E2f4	8.67214	7.25881	10.0855	1.38941	0.474473	0.207376	1
9295	Gna14	1.03016	0.352737	1.70757	4.84092	2.27528	0.207382	1
10757	Itgb5	5.51787	6.67809	4.35764	0.652528	-0.615889	0.207523	1
18720	Sfxn3	1.5208	0.776073	2.26554	2.91923	1.54559	0.207751	1
21333	Trappc4	5.70792	7.20803	4.20781	0.583766	-0.776538	0.207757	1
19093	Slc30a3	1.53641	0.73567	2.33715	3.1769	1.66762	0.207901	1
7263	Fat1	0.37175	0	0.7435	Inf	Inf	0.207905	1
18030	Rpl14	5.44707	4.2756	6.61854	1.54798	0.630387	0.208143	1
14391	Oc90	0.356993	0	0.713986	Inf	Inf	0.208291	1
8517	Gm1553	0.436631	0	0.873263	Inf	Inf	0.208454	1
1191	4930592A05Rik	163.53	173.918	153.142	0.880544	-0.183534	0.208537	1
19114	Slc35b3	3.19965	4.16701	2.23229	0.535706	-0.900487	0.208553	1
18518	Sec61g	0.429524	0.859048	0	0	#NAME?	0.208584	1
12273	Mettl16	0.361784	0	0.723569	Inf	Inf	0.208647	1
22887	Zcchc9	0.686551	1.18431	0.188792	0.159411	-2.64918	0.208707	1
3487	Bloc1s2a	0.929716	0.476115	1.38332	2.90542	1.53875	0.208742	1
7465	Fhod1	85.201	79.1036	91.2984	1.15416	0.206845	0.209147	1
10984	Kdelc2	0.421975	0.84395	0	0	#NAME?	0.209334	1
3244	BC024582	32.7899	29.6986	35.8812	1.20818	0.272831	0.209349	1
18142	Rpsa	2.04842	1.21216	2.88469	2.37979	1.25083	0.209352	1
11883	Lysmd1	12.9822	14.9501	11.0143	0.736737	-0.440778	0.209473	1
23295	Zfpm1	5.7728	3.97905	7.56655	1.90159	0.927209	0.209513	1
9852	Hcls1	1.28332	0.621743	1.9449	3.12814	1.64531	0.209513	1
6914	Exoc8	15.4041	17.3956	13.4126	0.771032	-0.375137	0.209565	1
21447	Trmt12	0.407861	0.815723	0	0	#NAME?	0.209697	1
530	2010300C02Rik	1.64698	0.927889	2.36608	2.54996	1.35047	0.209758	1
22505	Vwa2	0.398868	0.797735	0	0	#NAME?	0.209964	1
4686	Chst15	2.72222	1.7966	3.64783	2.03041	1.02177	0.210023	1
6087	Dnahc11	77.2744	85.5292	69.0195	0.80697	-0.309412	0.210034	1
8052	Glrx2	5.53445	4.09111	6.97779	1.7056	0.770276	0.210099	1
13861	Nes	1.55077	0.766618	2.33491	3.04573	1.60679	0.210255	1
3758	Caap1	0.468853	0	0.937707	Inf	Inf	0.210293	1
10681	Irf1	11.109	9.34457	12.8734	1.37763	0.462193	0.210315	1
3442	Best3	0.990833	1.63839	0.343278	0.209522	-2.25483	0.210486	1
17541	Rbfox3	10.28	8.424	12.136	1.44065	0.526719	0.210569	1
12522	Mir1938	0.418881	0.837762	0	0	#NAME?	0.210589	1
2744	Arhgap21	5.69505	4.43051	6.95958	1.57083	0.651527	0.210931	1
820	4732416N19Rik	96.0675	88.5353	103.6	1.17015	0.226695	0.21095	1
3938	Cat	2.0061	1.21543	2.79677	2.30105	1.20229	0.21101	1
2501	Ankib1	2.02676	1.20522	2.8483	2.3633	1.2408	0.211105	1
1452	6330409D20Rik	19.4391	16.847	22.0312	1.30772	0.387056	0.211169	1
22841	Zbtb7b	45.3037	49.395	41.2124	0.834344	-0.261286	0.211174	1
4362	Cdh11	0.45282	0.905639	0	0	#NAME?	0.211244	1
339	1700051A21Rik	7.83271	9.40622	6.2592	0.665432	-0.587636	0.211248	1
2491	Ank	9.20532	11.0313	7.37933	0.668945	-0.58004	0.211385	1
13710	Nbeal2	9.16057	10.8864	7.43471	0.682933	-0.550183	0.211415	1
1968	Acbd5	5.02552	3.78768	6.26336	1.65361	0.725622	0.211449	1
19377	Smim5	6.12877	4.64096	7.61658	1.64117	0.714721	0.211475	1
4185	Ccnl2	32.2432	36.0412	28.4452	0.78924	-0.341463	0.211524	1
8095	Gm10190	21.7247	24.2802	19.1692	0.789499	-0.34099	0.21205	1
142	1700007J10Rik	269.885	252.558	287.212	1.13721	0.185501	0.212188	1
13963	Nkain1	8.89974	7.26559	10.5339	1.44983	0.535888	0.212243	1
19154	Slc39a10	1.94873	1.15047	2.74699	2.38771	1.25562	0.212584	1
18492	Sec1	9.76732	8.07979	11.4548	1.41772	0.503569	0.212705	1
16579	Poln	0.380299	0.760599	0	0	#NAME?	0.212711	1
6823	Ergic2	42.2718	46.1012	38.4423	0.833869	-0.262108	0.21272	1
15801	Parp9	5.98574	4.62222	7.34927	1.58999	0.669015	0.212779	1
17767	Rhoa	3.05509	1.98786	4.12233	2.07375	1.05224	0.212868	1
16922	Prlr	0.391319	0.782638	0	0	#NAME?	0.212939	1
10627	Ints10	0.370708	0	0.741416	Inf	Inf	0.212965	1
12337	Mgat4a	2.28425	1.46821	3.10029	2.11162	1.07835	0.212979	1
21448	Trmt13	42.264	46.5384	37.9897	0.816308	-0.292814	0.213127	1
5442	Cyfip1	386.355	407.076	365.634	0.898196	-0.154897	0.21339	1
1632	A330041J22Rik	120.786	128.927	112.645	0.873708	-0.194776	0.213513	1
1629	A330032B11Rik	26.6453	23.8767	29.4139	1.2319	0.300891	0.213579	1
10841	Kars	1.66065	2.44595	0.875347	0.357876	-1.48247	0.213907	1
20322	Taf15	3.03691	1.99731	4.0765	2.04099	1.02927	0.213954	1
21667	Tubb6	107.994	100.32	115.668	1.15298	0.205373	0.214085	1
22897	Zdhhc16	29.3418	32.3859	26.2977	0.812011	-0.300429	0.21434	1
7110	Fam193a	1.69054	0.977371	2.40371	2.45937	1.29829	0.214626	1
6457	Echdc1	168.717	179.534	157.901	0.879504	-0.185238	0.214837	1
18810	Shoc2	16.1264	18.1343	14.1184	0.77855	-0.361138	0.214951	1
9110	Gm6592	3.13438	2.16498	4.10379	1.89553	0.922602	0.21499	1
6017	Disp1	0.724698	0.216395	1.233	5.6979	2.51043	0.215166	1
19962	Ssx9	1.77641	1.03212	2.52071	2.44227	1.28822	0.215265	1
5181	Crhbp	1.90392	2.65289	1.15495	0.435354	-1.19974	0.215331	1
22009	Usp5	6.68491	5.09909	8.27074	1.622	0.697776	0.215529	1
3416	Bcl7c	1.7226	0.97448	2.47071	2.53542	1.34222	0.21578	1
10812	Jmjd6	16.5618	19.0291	14.0946	0.740687	-0.433064	0.215798	1
17324	Rab11fip1	0.380488	0.760975	0	0	#NAME?	0.215844	1
1542	9330151L19Rik	20.0921	22.8522	17.3319	0.758437	-0.398899	0.215902	1
9397	Gpd2	6.15067	4.86773	7.43361	1.52712	0.610813	0.216059	1
18780	Sh3tc1	2.87861	1.85846	3.89875	2.09784	1.06891	0.216158	1
9956	Hic2	1.94153	1.12919	2.75387	2.4388	1.28617	0.216369	1
14253	Ntn5	1.94265	1.16884	2.71645	2.32407	1.21665	0.216529	1
7124	Fam19a5	5.43319	4.16906	6.69731	1.60643	0.683858	0.216598	1
6294	Duoxa2	0.344631	0	0.689262	Inf	Inf	0.216616	1
16178	Phf14	4.2923	5.36476	3.21984	0.600184	-0.736524	0.216617	1
3035	Atp4a	0.372751	0.745501	0	0	#NAME?	0.216636	1
6549	Egr3	1.2786	0.575152	1.98206	3.44615	1.78498	0.216847	1
18943	Slc16a6	67.0759	71.994	62.1577	0.863373	-0.211944	0.21696	1
11495	Lefty2	0.389725	0	0.77945	Inf	Inf	0.217046	1
16511	Pmpca	88.7232	82.355	95.0914	1.15465	0.207457	0.217245	1
930	4930431P03Rik	1.03401	0.429524	1.63849	3.81466	1.93155	0.217305	1
3719	C430002E04Rik	0.744838	0.191466	1.29821	6.78036	2.76136	0.217441	1
618	2310067B10Rik	3.66933	2.56665	4.77202	1.85924	0.894711	0.217456	1
18994	Slc22a5	0.772417	0.176369	1.36846	7.75911	2.95589	0.217506	1
16230	Pias1	0.396327	0	0.792655	Inf	Inf	0.217581	1
3111	Atxn7l3b	1.61363	0.767371	2.45989	3.2056	1.6806	0.217684	1
7659	Fstl1	4.39692	5.46998	3.32386	0.607655	-0.718677	0.217686	1
2003	Acox2	0.368211	0.736423	0	0	#NAME?	0.217737	1
7592	Foxl2	0.676061	0.191466	1.16066	6.06194	2.59978	0.217774	1
15969	Pdcd4	48.8896	44.9107	52.8685	1.17719	0.235349	0.217816	1
110	1700001C19Rik	0.395285	0	0.79057	Inf	Inf	0.218025	1
20042	Stim1	0.984473	0.432791	1.53616	3.54942	1.82758	0.218029	1
5963	Dhfr	20.6182	18.0813	23.1551	1.28061	0.356832	0.218142	1
2014	Acrbp	1.53804	0.584607	2.49148	4.26181	2.09146	0.218212	1
5388	Cwc15	1.19398	0.560054	1.8279	3.2638	1.70655	0.218253	1
9379	Gpatch11	1.21517	0.599328	1.83101	3.0551	1.61122	0.218629	1
13454	Mtss1l	30.7408	27.244	34.2376	1.2567	0.329645	0.218668	1
22077	Vdac2	6.68785	5.22285	8.15286	1.561	0.64247	0.218825	1
1681	A630072M18Rik	23.6166	25.9322	21.301	0.821409	-0.283827	0.219041	1
17299	Qk	6.10845	4.67559	7.54132	1.61291	0.689669	0.219099	1
8205	Gm11127	4.22614	3.06502	5.38725	1.75766	0.813654	0.219282	1
17159	Pten	3.85282	5.59515	2.1105	0.377203	-1.40659	0.219391	1
17290	Pygo2	0.626949	0.191843	1.06205	5.53607	2.46886	0.219427	1
8775	Gm2518	219.278	231.79	206.765	0.892036	-0.164826	0.219668	1
21366	Trim12c	24.0695	19.5995	28.5396	1.45614	0.542149	0.21989	1
9580	Grk6	0.968386	0.383685	1.55309	4.04782	2.01714	0.21997	1
23181	Zfp711	0.796893	1.40978	0.184	0.130517	-2.93769	0.220047	1
6354	Dyrk2	2.96368	1.97297	3.95438	2.00428	1.00309	0.220146	1
21510	Tsc22d1	4.66497	3.52177	5.80818	1.64922	0.721783	0.22015	1
7437	Fgf5	0.533455	1.06691	0	0	#NAME?	0.220167	1
5215	Cry1	0.690344	1.19669	0.184	0.153758	-2.70127	0.22029	1
6353	Dyrk1b	0.362827	0	0.725653	Inf	Inf	0.220881	1
4345	Cdc42se2	0.66426	0.216395	1.11212	5.13932	2.36158	0.221004	1
21901	Unc13a	12.6171	10.6783	14.5558	1.36312	0.446909	0.221016	1
6293	Duoxa1	2.55771	3.43151	1.68391	0.490721	-1.02703	0.221103	1
20340	Tagap	32.967	29.8858	36.0481	1.20619	0.27046	0.221173	1
13199	Mpo	1.18019	1.80568	0.554708	0.307202	-1.70274	0.221255	1
16623	Pop5	7.21838	8.70982	5.72695	0.657528	-0.604876	0.221517	1
10181	Hps1	7.81027	9.36361	6.25693	0.668218	-0.581609	0.221679	1
4257	Cd276	6.96138	5.71744	8.20531	1.43514	0.521188	0.221864	1
3010	Atp11b	0.923314	0.392764	1.45386	3.70162	1.88816	0.221979	1
9314	Gnb5	21.2939	18.8109	23.7768	1.26399	0.337986	0.221999	1
3109	Atxn7l2	1.22374	0.529106	1.91838	3.6257	1.85826	0.222038	1
3786	Cacna2d4	2.2736	1.44692	3.10029	2.14268	1.09942	0.222059	1
3250	BC027231	183.09	194.968	171.212	0.878154	-0.187455	0.222451	1
18724	Sgcb	2.50225	1.49664	3.50786	2.34382	1.22886	0.222513	1
2567	Ano6	1.11053	1.74324	0.477832	0.274106	-1.86719	0.222885	1
14265	Nub1	5.83355	7.0811	4.58601	0.647641	-0.626734	0.223336	1
4986	Col23a1	1.28216	0.667958	1.89637	2.83905	1.50541	0.223363	1
17741	Rgs3	1.00323	1.6879	0.318554	0.188728	-2.40562	0.223371	1
7154	Fam227b	22.2415	25.3713	19.1117	0.753281	-0.40874	0.223447	1
20184	Suv39h2	41.3375	37.5347	45.1404	1.20263	0.266196	0.223719	1
17673	Rere	4.88211	5.94706	3.81716	0.641857	-0.639677	0.223879	1
6033	Dlg2	1.69239	0.881843	2.50294	2.8383	1.50503	0.224031	1
20492	Tceanc	15.5957	17.3958	13.7956	0.793039	-0.334537	0.224074	1
19383	Smn1	0.421975	0.84395	0	0	#NAME?	0.224122	1
7374	Fchsd2	6.36088	7.82894	4.89282	0.624966	-0.67815	0.22426	1
10469	Ikbkb	1.24418	0.574775	1.91359	3.32929	1.73521	0.224372	1
9082	Gm6297	400.6	378.678	422.522	1.11578	0.158057	0.224373	1
22806	Zbtb1	6.89253	8.94347	4.84158	0.541353	-0.885357	0.22459	1
17696	Rffl	52.5688	57.0962	48.0413	0.841409	-0.24912	0.224591	1
9746	H2-Ke2	0.685758	0.191843	1.17967	6.14917	2.62039	0.224748	1
10100	Hnrnpa2b1	24.3027	26.7246	21.8807	0.81875	-0.288505	0.224839	1
21629	Ttl	68.8614	74.3464	63.3764	0.852447	-0.230318	0.224954	1
5742	Dcdc2b	437.989	461.192	414.786	0.899379	-0.152999	0.225028	1
3187	B430306N03Rik	12.7157	8.2295	17.2019	2.09027	1.06369	0.225109	1
18857	Sirt7	1.37493	2.11275	0.637109	0.301555	-1.72951	0.225323	1
20509	Tcf7l1	1.18153	1.83098	0.53207	0.290592	-1.78293	0.225362	1
4520	Cep290	45.3301	49.7232	40.937	0.823298	-0.280513	0.225606	1
16871	Prkar2b	2.77197	1.90467	3.63927	1.9107	0.934104	0.225625	1
21776	Ube2h	6.10589	4.92213	7.28966	1.48099	0.566566	0.225807	1
16413	Plcxd1	1179.79	1238.91	1120.67	0.90456	-0.144713	0.225823	1
13150	Mob3c	7.05785	8.94824	5.16745	0.577483	-0.792151	0.22586	1
8027	Gle1	1.33095	2.10178	0.560123	0.266499	-1.9078	0.225945	1
12234	Megf10	0.411332	0.822664	0	0	#NAME?	0.226049	1
6322	Dusp8	3.47864	2.18242	4.77486	2.18787	1.12953	0.226204	1
21590	Ttc19	444.846	467.675	422.017	0.902373	-0.148204	0.226523	1
3193	B4galt1	1.22914	0.606269	1.852	3.05475	1.61106	0.226616	1
23201	Zfp771	2.87095	2.04298	3.69892	1.81055	0.856428	0.226731	1
11282	Krt83	0.408238	0.816476	0	0	#NAME?	0.22674	1
5724	Dcaf10	3.61457	4.57906	2.65007	0.578737	-0.789021	0.226907	1
21007	Tmem239	11.1504	9.52131	12.7795	1.3422	0.424604	0.226945	1
2125	Adamts5	7.65541	6.10235	9.20848	1.50901	0.593598	0.227074	1
12611	Mir25	0.648631	0.191466	1.1058	5.77541	2.52992	0.227117	1
16730	Ppp1r1a	26.5987	29.5666	23.6308	0.79924	-0.3233	0.227236	1
7493	Fkbp4	2.70986	3.52126	1.89845	0.539139	-0.891271	0.227433	1
16470	Pllp	15.1911	13.0718	17.3103	1.32425	0.405171	0.227851	1
18601	Serpina1a	0.407861	0.815723	0	0	#NAME?	0.22798	1
15838	Pcbd1	0.400313	0.800625	0	0	#NAME?	0.228119	1
6031	Dleu7	10.2443	8.67213	11.8166	1.36259	0.446351	0.228294	1
22599	Wdr73	5.4595	4.22687	6.69212	1.58323	0.662873	0.228462	1
18080	Rpp14	1.19866	0.569133	1.82819	3.21225	1.68358	0.228523	1
12583	Mir208a	17.9062	15.4203	20.3921	1.32242	0.403179	0.228645	1
22552	Wdr13	7.84137	6.36056	9.32219	1.46562	0.551513	0.228721	1
13576	Myo16	0.391225	0	0.782449	Inf	Inf	0.228857	1
516	2010009K17Rik	6.88042	5.42924	8.3316	1.53458	0.617842	0.228883	1
6014	Dis3l	3.69694	4.68856	2.70533	0.577006	-0.793342	0.228917	1
13068	Mkrn2	31.9189	35.5686	28.2692	0.794778	-0.331377	0.229008	1
16467	Plk3	5.48503	6.71643	4.25363	0.633317	-0.659	0.229096	1
7591	Foxl1	0.406605	0.813209	0	0	#NAME?	0.229402	1
21839	Uchl3	0.400501	0.801002	0	0	#NAME?	0.229402	1
7921	Gemin5	24.9999	21.9703	28.0294	1.27578	0.351384	0.229411	1
12156	Mcm9	23.1548	25.9437	20.3659	0.785004	-0.349228	0.229423	1
9445	Gpr153	2.99187	1.98861	3.99512	2.009	1.00648	0.22964	1
20109	Stx4a	4.48235	5.6019	3.36281	0.600299	-0.736247	0.229671	1
14079	Nos1	0.358346	0	0.716693	Inf	Inf	0.229749	1
6951	F420014N23Rik	303.761	319.188	288.334	0.903335	-0.146667	0.229807	1
6665	Elp6	0.391319	0.782638	0	0	#NAME?	0.229867	1
11653	Lpar2	0.633888	0	1.26778	Inf	Inf	0.229948	1
4695	Chsy3	3.03501	3.93778	2.13223	0.54148	-0.88502	0.230066	1
16289	Pim3	7.00884	8.57077	5.44691	0.635522	-0.653986	0.230093	1
16086	Pes1	5.95156	4.66877	7.23435	1.54952	0.631821	0.230102	1
11685	Lrfn4	23.3433	20.0665	26.6201	1.3266	0.407732	0.230355	1
12839	Mir467c	2.35426	3.1971	1.51143	0.472751	-1.08085	0.230398	1
16067	Pef1	0.680925	0.238058	1.12379	4.72067	2.23899	0.230424	1
16536	Pnpla2	0.399056	0.798112	0	0	#NAME?	0.230539	1
19282	Slco4c1	1.82406	1.03617	2.61196	2.52078	1.33387	0.230628	1
13896	Nfe2l3	11.5029	9.82403	13.1817	1.34179	0.424154	0.230662	1
17153	Ptchd2	1.74862	1.08201	2.41523	2.23217	1.15845	0.230868	1
20631	Tex40	8.65369	10.2396	7.06777	0.690238	-0.534835	0.231038	1
6092	Dnahc7a	4.52656	5.68178	3.37133	0.593358	-0.753025	0.231097	1
22082	Vegfc	1.4375	0.736046	2.13896	2.90601	1.53904	0.231193	1
13115	Mmp17	1.4346	0.791547	2.07766	2.62481	1.39221	0.231249	1
6038	Dlgap2	0.96366	0.414426	1.51289	3.65057	1.86812	0.231431	1
1579	9530051G07Rik	5.28855	6.76433	3.81278	0.563659	-0.827106	0.231621	1
7737	G730013B05Rik	3.51453	4.6065	2.42255	0.525897	-0.927147	0.231763	1
5735	Dcaf7	7.14575	8.58338	5.70812	0.665019	-0.588531	0.231934	1
6289	Dtx4	13.6836	15.7121	11.6552	0.741799	-0.4309	0.232004	1
18031	Rpl15	1.74881	2.58735	0.910276	0.351818	-1.5071	0.232228	1
13090	Mllt4	2.22198	1.39744	3.04652	2.18008	1.12438	0.232854	1
250	1700024P16Rik	2.14842	1.36106	2.93578	2.15699	1.10902	0.233002	1
7785	Galk2	16.4959	19.5578	13.4341	0.686889	-0.541851	0.233128	1
15736	Pak2	2.7908	3.74745	1.83415	0.489439	-1.0308	0.2335	1
9298	Gnai2	10.046	8.37683	11.7151	1.39852	0.483899	0.233581	1
22839	Zbtb6	1.26345	1.92304	0.603863	0.314015	-1.67109	0.23376	1
2473	Anapc7	0.826624	1.30518	0.348069	0.266683	-1.9068	0.233863	1
16430	Plekha4	9.45324	7.8483	11.0582	1.40899	0.494663	0.234087	1
21911	Unc5cl	0.347027	0	0.694054	Inf	Inf	0.23411	1
16861	Prkab1	0.679687	0.191843	1.16753	6.08588	2.60547	0.234326	1
2383	Alg2	1.78617	1.03906	2.53329	2.43806	1.28573	0.234364	1
12016	Map4	5.88299	4.7809	6.98508	1.46104	0.546994	0.234412	1
2778	Arhgef18	2.10739	3.04871	1.16607	0.382479	-1.38655	0.234543	1
16754	Ppp1r9a	1.95411	1.2056	2.70262	2.24173	1.16461	0.23469	1
17095	Psmb11	0.367835	0.73567	0	0	#NAME?	0.2347	1
17605	Rcan3	0.922896	0.408238	1.43755	3.52136	1.81613	0.23488	1
12405	Mir1191	18.6926	16.3128	21.0725	1.29178	0.369359	0.234975	1
6873	Etl4	1.22083	1.79677	0.644896	0.35892	-1.47827	0.235041	1
21730	Tyw5	24.4726	22.1544	26.7908	1.20928	0.274147	0.235058	1
22010	Usp50	1.9932	1.18393	2.80247	2.36708	1.24311	0.235174	1
7849	Gba	2.41696	3.2963	1.53762	0.466468	-1.10015	0.235213	1
3601	Btbd17	32.7954	29.5423	36.0486	1.22024	0.287161	0.235413	1
21898	Umps	0.679499	0.191466	1.16753	6.09785	2.6083	0.235523	1
7721	G0s2	0.92746	0.368211	1.48671	4.03765	2.01352	0.235771	1
21941	Uqcrc2	2.48247	3.32436	1.64057	0.4935	-1.01888	0.23589	1
9565	Grik5	11.7447	9.58719	13.9021	1.45007	0.536126	0.235891	1
17423	Rad9a	1116.09	1174.08	1058.1	0.901213	-0.15006	0.236004	1
20174	Surf1	125.503	118.186	132.819	1.12381	0.168398	0.236035	1
13889	Nfatc2	4.30725	3.2155	5.399	1.67906	0.747651	0.236042	1
4690	Chst5	1.40559	0.837385	1.97379	2.35709	1.23701	0.236281	1
11418	Las1l	17.5916	19.876	15.3072	0.770133	-0.37682	0.236414	1
10330	Icam4	11.8732	13.6434	10.103	0.740505	-0.433418	0.236519	1
3051	Atp5o	1.16145	0.559301	1.76361	3.15324	1.65683	0.236587	1
19023	Slc25a24	3.76891	2.69935	4.83848	1.79246	0.84194	0.236926	1
11197	Klrb1a	0.793138	0.191843	1.39443	7.26863	2.86168	0.237043	1
5791	Ddn	41.03	37.5183	44.5418	1.1872	0.247566	0.237061	1
13696	Nat10	1.2032	1.79836	0.608032	0.338104	-1.56446	0.23715	1
1930	Abi3bp	2.74521	3.7096	1.78083	0.480061	-1.05871	0.237312	1
21241	Top1	7.90283	6.44316	9.36249	1.45309	0.539123	0.237328	1
22677	Wnt7b	8.1436	6.68252	9.60468	1.43728	0.523346	0.237355	1
23336	Zmat1	1.76456	1.0207	2.50842	2.45756	1.29723	0.237501	1
1787	AI661453	1.79076	0.973727	2.60779	2.67815	1.42124	0.237628	1
17505	Rasgrp4	584.009	616.409	551.61	0.894877	-0.160239	0.23765	1
17167	Ptger4	4.9641	3.83084	6.09737	1.59165	0.670526	0.237677	1
7184	Fam53c	2.74283	3.59935	1.88631	0.52407	-0.93217	0.237701	1
15723	Pafah1b1	13.4764	11.6116	15.3412	1.32119	0.40184	0.237811	1
22046	Vamp3	4.61715	5.74923	3.48507	0.606181	-0.72218	0.238051	1
4939	Cntln	1.35473	2.15745	0.552001	0.255858	-1.96658	0.238072	1
2542	Ankrd50	0.396016	0	0.792032	Inf	Inf	0.238436	1
10508	Il1a	7.13859	5.71276	8.56442	1.49917	0.584167	0.238541	1
23185	Zfp72	2.18114	1.35741	3.00487	2.21367	1.14644	0.23855	1
4405	Cdk4	2.13504	1.35122	2.91885	2.16015	1.11113	0.238653	1
11999	Map2k7	2.25345	1.46202	3.04488	2.08265	1.05842	0.238806	1
23234	Zfp839	4.42462	5.50545	3.34379	0.607361	-0.719373	0.238826	1
10071	Hmgb3	1.88588	2.51404	1.25772	0.500278	-0.999199	0.239078	1
15676	Oxsm	39.3835	35.7027	43.0643	1.20619	0.270462	0.239097	1
11469	Lcorl	44.8243	49.6268	40.0218	0.806456	-0.310333	0.23917	1
20058	Stk32c	7.55422	6.22075	8.88769	1.42872	0.514721	0.239173	1
22642	Wfs1	1.67681	0.927889	2.42573	2.61424	1.38639	0.23918	1
10930	Kcnk3	11.6082	9.63624	13.5802	1.40929	0.494966	0.239219	1
18020	Rph3a	11.2817	9.09523	13.4683	1.4808	0.566381	0.239241	1
13811	Ndufs3	13.402	11.5311	15.2729	1.3245	0.405445	0.239292	1
10068	Hmgb1	2.74191	3.60771	1.8761	0.520026	-0.943345	0.239537	1
20545	Tdh	1.84677	2.63086	1.06268	0.403929	-1.30783	0.239876	1
16288	Pim2	0.383582	0.767164	0	0	#NAME?	0.23994	1
9856	Hcn4	1.17382	1.81765	0.529985	0.291578	-1.77805	0.23996	1
8077	Gm10007	73.4028	68.5379	78.2677	1.14196	0.191514	0.240002	1
18084	Rpp30	3.82917	4.99273	2.66561	0.533899	-0.905362	0.240148	1
5613	D330041H03Rik	1558.53	1632.94	1484.11	0.908856	-0.137876	0.240252	1
5127	Cpne7	0.689391	0.238058	1.14072	4.7918	2.26057	0.240414	1
6296	Dus1l	5.81256	7.20118	4.42395	0.614337	-0.702897	0.240525	1
20676	Tgm2	0.39737	0	0.794739	Inf	Inf	0.240931	1
10908	Kcnj10	6.31533	4.94126	7.6894	1.55616	0.637994	0.24101	1
3378	Bcam	1.39105	0.791923	1.99018	2.51309	1.32946	0.241106	1
21752	Ubap1	6.62525	7.99757	5.25292	0.656815	-0.606441	0.241241	1
19053	Slc25a54	0.680416	0.176369	1.18446	6.71584	2.74757	0.241441	1
510	2010001E11Rik	0.868943	1.3603	0.377584	0.277573	-1.84906	0.241472	1
5436	Cybasc3	7.24968	5.88135	8.61801	1.46531	0.551206	0.241534	1
15725	Pafah1b3	1.0012	0.476115	1.52628	3.20569	1.68064	0.24156	1
15653	Otud3	1.27895	0.606269	1.95162	3.21907	1.68664	0.241748	1
3121	Avl9	1.24747	0.574775	1.92017	3.34074	1.74017	0.241769	1
14238	Nt5c3l	179.688	190.067	169.309	0.890788	-0.166845	0.241809	1
2415	Als2	0.881064	1.39142	0.370708	0.266424	-1.9082	0.241881	1
15714	Pacsin1	5.94805	4.67885	7.21724	1.54252	0.625292	0.241928	1
19327	Smad6	0.917544	0.383309	1.45178	3.78749	1.92124	0.241989	1
13913	Nfx1	5.1188	3.94573	6.29187	1.5946	0.673197	0.242073	1
2767	Arhgdia	4.68887	3.42244	5.95531	1.74008	0.799153	0.242138	1
20867	Tmem100	2.33205	3.13428	1.52983	0.488095	-1.03477	0.242188	1
8253	Gm11747	137.388	145.13	129.646	0.893305	-0.162775	0.242319	1
13995	Nlk	0.358346	0	0.716693	Inf	Inf	0.242342	1
11853	Ly6h	10.3686	8.60488	12.1324	1.40995	0.49564	0.242384	1
4871	Cmip	9.64506	7.81095	11.4792	1.46963	0.555448	0.242467	1
18534	Selm	0.998683	0.383309	1.61406	4.21085	2.07411	0.242557	1
9613	Gse1	57.2778	61.7889	52.7667	0.853983	-0.22772	0.242559	1
18257	S100a11	3.8229	4.76798	2.87781	0.60357	-0.728407	0.242587	1
17046	Prss53	120.81	128	113.62	0.887652	-0.171933	0.242678	1
3411	Bcl3	2.84415	2.07448	3.61382	1.74204	0.800777	0.243041	1
3837	Camk2a	9.21437	7.20305	11.2257	1.55846	0.640124	0.243205	1
15627	Osgin2	0.678334	0.191843	1.16482	6.07177	2.60212	0.243493	1
1259	4933402D24Rik	9.89108	7.81576	11.9664	1.53106	0.614532	0.243717	1
16543	Pnpt1	1.73171	2.48677	0.976655	0.392741	-1.34835	0.243742	1
1966	Acbd3	4.91801	5.94414	3.89188	0.654742	-0.611001	0.244033	1
4385	Cdhr3	2.5622	1.66661	3.45779	2.07474	1.05293	0.244134	1
7933	Gfod1	15.0158	12.9126	17.119	1.32576	0.406817	0.244306	1
6676	Emc9	22.8419	20.4776	25.2063	1.23092	0.299739	0.24459	1
7692	Fut8	7.29552	8.72625	5.86479	0.672086	-0.573282	0.244607	1
17558	Rbm24	2.08564	2.85405	1.31723	0.461528	-1.11551	0.244615	1
3082	Atp8a1	2.42095	1.56122	3.28067	2.10134	1.07131	0.244677	1
6035	Dlg4	5.63605	4.18705	7.08505	1.69213	0.758844	0.244715	1
13754	Ncs1	3.50612	2.65327	4.35896	1.64286	0.716212	0.244743	1
22785	Ythdf1	0.90567	1.42162	0.389725	0.274142	-1.867	0.244792	1
19905	Srpk3	7.98231	6.5348	9.42983	1.44302	0.529089	0.244984	1
18332	Sass6	3.85946	4.82451	2.89441	0.599939	-0.737112	0.245215	1
22095	Vimp	0.43444	0.868879	0	0	#NAME?	0.24524	1
21470	Trp53inp2	0.938475	0.408238	1.46871	3.59769	1.84707	0.245406	1
16712	Ppp1cc	0.932038	1.44692	0.417155	0.288305	-1.79433	0.245537	1
995	4930470P17Rik	7.0832	8.52665	5.63976	0.661428	-0.596344	0.245622	1
413	1700095B10Rik	16.0147	18.0408	13.9887	0.77539	-0.367007	0.245966	1
7771	Gadd45a	13.7153	11.8749	15.5557	1.30997	0.389531	0.246011	1
16998	Prr7	5.35196	4.2637	6.44021	1.51047	0.595	0.246035	1
17375	Rab4b	0.629032	0.176369	1.08169	6.13314	2.61663	0.246399	1
22790	Ywhag	23.3197	19.7182	26.9211	1.36529	0.44921	0.246425	1
19602	Snx2	1.69756	1.10694	2.28818	2.06713	1.04763	0.246481	1
13327	Mrps28	3.44909	2.57879	4.31939	1.67497	0.744133	0.246511	1
6774	Ephb6	0.933591	0.392764	1.47442	3.75396	1.90841	0.246678	1
20433	Tbc1d25	3.33381	2.38045	4.28716	1.80099	0.848788	0.246763	1
8175	Gm10714	1.42631	2.28833	0.564291	0.246596	-2.01978	0.246789	1
23191	Zfp747	1.39066	0.765865	2.01545	2.6316	1.39594	0.246895	1
21093	Tmem88b	7.1495	5.72899	8.57002	1.4959	0.581017	0.246897	1
12012	Map3k6	4.7128	5.79701	3.62859	0.625942	-0.6759	0.247086	1
22584	Wdr55	1.27048	0.559677	1.98129	3.54005	1.82377	0.247348	1
17622	Rd3	4.50923	5.59499	3.42348	0.611884	-0.708669	0.247461	1
175	1700012B15Rik	482.032	458.364	505.701	1.10327	0.141789	0.247783	1
21440	Trit1	1.49116	0.736423	2.24589	3.04973	1.60868	0.2479	1
13711	Nbl1	3.60681	2.64671	4.56692	1.72551	0.787022	0.247938	1
19335	Smarca4	9.47105	7.78021	11.1619	1.43465	0.5207	0.24803	1
8267	Gm11992	0.423609	0.847217	0	0	#NAME?	0.248046	1
12007	Map3k19	0.682625	1.20597	0.159277	0.132074	-2.92059	0.248132	1
7506	Flii	2.96671	3.89563	2.0378	0.523098	-0.934847	0.248458	1
5831	Ddx56	0.421975	0.84395	0	0	#NAME?	0.24848	1
18707	Sfrp5	3.49302	4.5206	2.46545	0.545381	-0.874664	0.248526	1
15607	Ormdl2	316.153	333.909	298.396	0.893644	-0.162228	0.248727	1
18023	Rpl10	1.03216	0.176369	1.88795	10.7046	3.42015	0.248854	1
20165	Suox	0.506448	0	1.0129	Inf	Inf	0.24894	1
11125	Klhl25	0.55995	1.1199	0	0	#NAME?	0.249459	1
16755	Ppp1r9b	22.065	18.7464	25.3835	1.35404	0.437275	0.24949	1
2040	Actl10	53.1815	46.5865	59.7764	1.28313	0.359662	0.249525	1
12225	Med8	0.464793	0	0.929585	Inf	Inf	0.249579	1
6931	Extl3	1.50933	0.79117	2.2275	2.81545	1.49336	0.24964	1
21258	Tox2	0.392578	0	0.785156	Inf	Inf	0.249821	1
4730	Ckap5	0.957318	0.352737	1.5619	4.42794	2.14664	0.249903	1
5397	Cxadr	7.75676	6.01364	9.49989	1.57972	0.659671	0.249976	1
8542	Gm16039	0.905858	1.42199	0.389725	0.27407	-1.86739	0.249985	1
22975	Zfp219	9.54866	11.0489	8.04837	0.728428	-0.457141	0.250112	1
20423	Tbc1d16	2.17362	2.98087	1.36638	0.458383	-1.12537	0.250145	1
7026	Fam124a	3.69544	2.75904	4.63184	1.67878	0.747417	0.250485	1
4975	Col13a1	1.70763	0.912038	2.50323	2.74465	1.45662	0.250758	1
21360	Trib2	5.67799	4.21814	7.13783	1.69218	0.75888	0.250833	1
7087	Fam175a	9.8964	11.6623	8.13052	0.697163	-0.520433	0.251037	1
17190	Ptms	228.515	246.541	210.489	0.853769	-0.228082	0.251044	1
13436	Mtmr14	0.868327	1.36595	0.370708	0.271393	-1.88154	0.25108	1
6902	Exo1	0.95494	0.383309	1.52657	3.98262	1.99372	0.251187	1
19145	Slc38a2	3.47514	2.43939	4.51088	1.84918	0.886889	0.251196	1
17863	Rmi1	610.179	581.023	639.336	1.10036	0.137979	0.25125	1
15953	Pcsk9	1.81602	2.55097	1.08107	0.423787	-1.23859	0.251537	1
448	1700120K04Rik	12.0275	9.68846	14.3666	1.48285	0.568377	0.251614	1
17678	Ret	0.710023	0.191843	1.2282	6.40214	2.67855	0.251729	1
9446	Gpr155	3.23703	2.2702	4.20385	1.85175	0.88889	0.251801	1
10185	Hps6	0.867713	1.35993	0.3755	0.276118	-1.85665	0.251919	1
2691	Apopt1	5.0862	5.97093	4.20147	0.703654	-0.507063	0.251938	1
12452	Mir143hg	1.40992	1.98823	0.831603	0.418262	-1.25752	0.251984	1
3097	Atrip	3.11674	2.14005	4.09344	1.91278	0.935668	0.252008	1
10832	Kank1	1.85521	1.19088	2.51954	2.1157	1.08114	0.252097	1
4980	Col18a1	25.5723	27.8508	23.2939	0.836381	-0.257768	0.252709	1
11649	Loxl2	1.51919	0.841029	2.19736	2.61271	1.38554	0.252789	1
16409	Plch1	1.71724	1.06361	2.37087	2.22907	1.15644	0.252847	1
1935	Ablim3	1.52871	0.868879	2.18855	2.51882	1.33275	0.252889	1
3792	Cacng2	4.71124	3.64264	5.77983	1.58671	0.666043	0.252968	1
13553	Myh7b	54.8011	59.0132	50.5889	0.857248	-0.222215	0.253042	1
4399	Cdk19	1.43257	0.760975	2.10417	2.7651	1.46733	0.253188	1
14026	Nme3	4.70391	3.63683	5.77098	1.58682	0.666136	0.253358	1
21140	Tmtc4	16.8866	18.9301	14.8431	0.7841	-0.35089	0.2538	1
1904	Abcg1	1.78737	1.09748	2.47726	2.25722	1.17455	0.254011	1
9290	Gmpr2	52.1426	55.6723	48.6129	0.873198	-0.195619	0.254073	1
18034	Rpl18a	2.7392	3.6237	1.85471	0.511828	-0.96627	0.254493	1
17993	Romo1	28.7566	25.7617	31.7515	1.23251	0.301597	0.254513	1
6453	Ece1	1.6329	2.36239	0.9034	0.382409	-1.38681	0.254561	1
17842	Riok1	2.77651	3.71524	1.83778	0.494659	-1.01549	0.254705	1
1645	A430033K04Rik	0.378863	0	0.757726	Inf	Inf	0.254854	1
14001	Nlrp12	0.380216	0	0.760433	Inf	Inf	0.254872	1
7151	Fam222a	0.374457	0	0.748915	Inf	Inf	0.254931	1
17346	Rab28	0.398679	0.797359	0	0	#NAME?	0.254993	1
499	1810043G02Rik	19.9503	22.5378	17.3628	0.770384	-0.37635	0.255004	1
1622	A230073K19Rik	77.7626	83.5394	71.9859	0.861699	-0.214743	0.255326	1
13653	Nacc2	2.64924	1.58326	3.71522	2.34656	1.23055	0.255364	1
491	1810026J23Rik	31.5552	28.5318	34.5786	1.21193	0.27731	0.255543	1
17101	Psmb7	10.8283	9.20015	12.4564	1.35393	0.437155	0.255973	1
13062	Mkl1	7.96865	6.51607	9.42122	1.44584	0.531913	0.256319	1
19670	Sox30	0.663263	0.176369	1.15016	6.52133	2.70517	0.256466	1
16496	Plxnc1	2.3192	3.0633	1.5751	0.514185	-0.95964	0.256526	1
598	2310036O22Rik	18.3695	15.3021	21.4368	1.40091	0.486359	0.256731	1
15677	Oxsr1	3.11428	3.99772	2.23083	0.558026	-0.841597	0.256773	1
2282	Aifm2	269.001	283.09	254.912	0.900462	-0.151263	0.256808	1
7399	Fermt3	38.9953	35.5817	42.4089	1.19187	0.253232	0.256935	1
777	3110002H16Rik	98.6121	104.709	92.5157	0.883555	-0.178609	0.25713	1
126	1700003F12Rik	34.4795	30.8048	38.1542	1.23858	0.308685	0.257212	1
23104	Zfp553	1.8597	1.2309	2.48849	2.02168	1.01555	0.257294	1
4828	Clk2	1.37149	0.760599	1.98239	2.60635	1.38203	0.257341	1
12279	Mettl21c	1.1713	1.80781	0.534777	0.295814	-1.75724	0.257449	1
10992	Kdm3a	8.47918	6.96842	9.98994	1.4336	0.519644	0.257945	1
11171	Klk8	2.05637	2.84766	1.26507	0.44425	-1.17056	0.258033	1
16459	Plin1	0.388036	0.776073	0	0	#NAME?	0.258187	1
10950	Kcnq5	0.668201	0.176369	1.16003	6.57732	2.7175	0.258251	1
15783	Pard6g	1.35361	2.01316	0.694054	0.344758	-1.53634	0.258325	1
13067	Mkrn1	8.45291	7.00428	9.90154	1.41364	0.499417	0.258382	1
20317	Taf1	0.724976	0.238058	1.21189	5.09076	2.34788	0.258826	1
13376	Mslnl	0.643789	0.176369	1.11121	6.30049	2.65546	0.258835	1
13422	Mthfd1l	8.57799	7.11589	10.0401	1.41094	0.496654	0.258877	1
2481	Angel2	1.17327	0.559677	1.78687	3.19268	1.67477	0.259021	1
4344	Cdc42se1	2.82176	1.91107	3.73246	1.95307	0.965744	0.25908	1
7914	Gdpd3	8.26109	9.61943	6.90274	0.717584	-0.478781	0.25915	1
4319	Cdan1	99.5069	92.9941	106.02	1.14007	0.189123	0.259629	1
4469	Cebpe	0.383309	0.766618	0	0	#NAME?	0.259653	1
13682	Nap1l5	30.3162	26.8523	33.7802	1.258	0.331133	0.259746	1
8838	Gm4013	0.345673	0	0.691347	Inf	Inf	0.259763	1
8179	Gm10767	12.8461	11.2307	14.4615	1.28768	0.364771	0.259882	1
13271	Mrpl18	0.929449	0.383309	1.47559	3.84961	1.94471	0.259984	1
16391	Plagl1	35.8981	32.2849	39.5113	1.22383	0.291408	0.259985	1
8021	Glb1l2	2.92633	2.02788	3.82477	1.88609	0.915398	0.260094	1
2654	Apoa1bp	1.42837	2.07159	0.785156	0.379012	-1.39968	0.260427	1
21831	Ubxn11	0.625821	0.216395	1.03525	4.78406	2.25823	0.260507	1
20593	Terf2	4.23539	5.16429	3.30649	0.64026	-0.643269	0.26053	1
11976	Man2b2	0.928778	0.407861	1.4497	3.55438	1.8296	0.260571	1
13793	Ndufaf4	0.380299	0.760599	0	0	#NAME?	0.260602	1
15191	Olfr556	0.380299	0.760599	0	0	#NAME?	0.260602	1
16583	Polr1c	4.08686	2.97087	5.20285	1.75129	0.808416	0.260645	1
2322	Akna	0.344631	0	0.689262	Inf	Inf	0.260714	1
4325	Cdc23	108.293	116.466	100.121	0.859663	-0.218157	0.260733	1
21481	Trpc5	0.934145	0.414426	1.45386	3.50814	1.8107	0.260745	1
2276	Ahsg	0.429524	0.859048	0	0	#NAME?	0.260926	1
10295	Htra2	31.8787	35.1646	28.5929	0.813117	-0.298465	0.260966	1
5115	Cplx2	77.3829	70.6411	84.1248	1.19088	0.252023	0.261114	1
6009	Dip2c	2.27709	3.0633	1.49088	0.48669	-1.03893	0.261307	1
18836	Sik3	1.49012	0.736423	2.24381	3.0469	1.60734	0.261709	1
15857	Pcdh9	0.928828	1.48695	0.370708	0.249308	-2.004	0.261765	1
14064	Nol6	0.594441	1.0296	0.159277	0.154697	-2.69248	0.261794	1
5983	Dhx32	94.3571	100.5	88.2142	0.877754	-0.188111	0.261976	1
7799	Galnt4	0.677414	0.191466	1.16336	6.07608	2.60314	0.26207	1
18816	Shroom2	0.583695	0.98339	0.184	0.187108	-2.41805	0.26209	1
2985	Atg3	12.1013	10.2852	13.9174	1.35315	0.436324	0.262111	1
20269	Syt5	2.38974	1.53667	3.24281	2.11028	1.07744	0.262147	1
11725	Lrrc23	6.9166	8.33144	5.50177	0.660363	-0.59867	0.262297	1
35	1110008F13Rik	1.01169	1.45699	0.566376	0.388729	-1.36316	0.262418	1
15943	Pcp2	41.5989	38.2369	44.9608	1.17585	0.233702	0.262684	1
10113	Hnrnpu	45.5641	40.4397	50.6885	1.25343	0.325886	0.262764	1
14417	Ogfr	20.3	22.1409	18.4591	0.83371	-0.262383	0.263	1
7310	Fbxo22	3.0553	2.17406	3.93654	1.81069	0.856537	0.263172	1
23340	Zmat5	119.829	111.911	127.747	1.1415	0.190933	0.263215	1
6846	Esam	34.5506	37.485	31.6163	0.84344	-0.245643	0.263352	1
17297	Qars	18.0345	15.9208	20.1482	1.26553	0.339737	0.263412	1
16883	Prkd1	0.684216	0.191466	1.17697	6.14712	2.61991	0.263422	1
21	0610038L08Rik	129.593	120.919	138.267	1.14347	0.193419	0.26376	1
7964	Ghrl	7.42632	5.75539	9.09726	1.58065	0.660518	0.263977	1
10924	Kcnk12	9.80048	11.256	8.34495	0.741377	-0.431721	0.264096	1
8026	Gldn	0.884165	1.40033	0.368001	0.262796	-1.92799	0.264243	1
14295	Nudt7	0.415802	0	0.831603	Inf	Inf	0.264408	1
2235	Agfg1	3.41554	2.67397	4.15711	1.55466	0.636599	0.264436	1
16882	Prkcz	7.16527	8.56423	5.76631	0.673301	-0.570676	0.264534	1
220	1700020A23Rik	10.3937	8.83224	11.9552	1.35359	0.436793	0.264547	1
13071	Mkx	5.49363	4.33699	6.65028	1.53339	0.616723	0.264663	1
10994	Kdm4a	1.09877	0.600081	1.59745	2.66207	1.41255	0.264823	1
16850	Prg4	195.622	207.13	184.114	0.888882	-0.169936	0.265053	1
1168	4930570G19Rik	11.6405	9.82491	13.456	1.36958	0.453738	0.265082	1
2723	Arf6	5.51394	4.4901	6.53779	1.45605	0.542056	0.265117	1
5432	Cyb5r3	199.389	182.114	216.664	1.18972	0.250621	0.265158	1
16615	Pomp	0.651338	0.191466	1.11121	5.80369	2.53697	0.265188	1
14140	Nptn	1.41856	0.776073	2.06106	2.65575	1.40912	0.265211	1
21464	Trp53	8.01178	9.29505	6.72851	0.723881	-0.466176	0.265277	1
20942	Tmem178b	0.729769	0.191466	1.26807	6.62295	2.72747	0.265337	1
23098	Zfp532	7.35445	6.03187	8.67703	1.43853	0.524597	0.26539	1
11675	Lrba	11.0688	9.26899	12.8687	1.38836	0.473379	0.265761	1
21431	Trio	3.78821	2.81579	4.76064	1.6907	0.757617	0.265769	1
232	1700021N21Rik	2.47214	1.6759	3.26838	1.95022	0.963638	0.266222	1
6738	Entpd7	0.65294	0.216395	1.08949	5.0347	2.33191	0.266264	1
20929	Tmem168	0.402087	0	0.804173	Inf	Inf	0.266279	1
8066	Gltpd2	3.42079	4.31934	2.52224	0.583942	-0.776103	0.266475	1
4251	Cd244	0.395962	0.791923	0	0	#NAME?	0.266487	1
16148	Pgm2l1	6.37815	5.09984	7.65645	1.50131	0.586223	0.2666	1
18808	Shmt1	22.1433	24.4836	19.803	0.808825	-0.3061	0.266775	1
4392	Cdk12	0.662534	0.191843	1.13323	5.90705	2.56244	0.266827	1
2114	Adamts13	2.43922	1.62078	3.25766	2.00994	1.00715	0.26706	1
14120	Nphs1	0.912704	0.383685	1.44172	3.75757	1.9098	0.267282	1
16781	Ppp4r2	1.3918	0.785528	1.99807	2.54361	1.34688	0.267423	1
22787	Ythdf3	3.1775	4.05904	2.29597	0.565643	-0.822036	0.26749	1
9562	Grik2	2.83147	2.01316	3.64977	1.81295	0.85834	0.267505	1
1150	4930563E22Rik	21.3446	23.7938	18.8953	0.794127	-0.332557	0.26756	1
629	2410004P03Rik	0.839599	1.3112	0.368001	0.28066	-1.8331	0.268014	1
4646	Chn1	3.32829	2.38427	4.27231	1.79188	0.841472	0.268093	1
16859	Prkaa1	5.34972	6.53129	4.16816	0.638183	-0.647958	0.268371	1
7574	Foxd2	0.40344	0	0.80688	Inf	Inf	0.268462	1
16570	Pole3	3.74089	2.81981	4.66197	1.65329	0.725344	0.268562	1
11716	Lrrc14b	261.908	247.968	275.848	1.11243	0.15372	0.268585	1
2055	Actr3	2.8727	3.95708	1.78833	0.451932	-1.14582	0.268738	1
3673	C1ql3	16.2701	14.1372	18.4031	1.30175	0.380449	0.269085	1
6018	Disp2	3.66913	2.83202	4.50625	1.59118	0.670097	0.269111	1
7562	Fos	0.41924	0	0.838479	Inf	Inf	0.26912	1
4902	Cnih	5.41344	4.40671	6.42017	1.45691	0.542909	0.269169	1
17728	Rgs1	0.39362	0	0.787241	Inf	Inf	0.269633	1
17236	Ptprs	8.38367	6.25902	10.5083	1.67891	0.747525	0.26977	1
11796	Lrwd1	0.711261	0.238058	1.18446	4.97553	2.31485	0.269888	1
7065	Fam162a	3.46011	2.60266	4.31756	1.6589	0.73023	0.269942	1
16161	Phactr3	5.08795	4.05904	6.11686	1.50697	0.591654	0.27009	1
6745	Epas1	7.44664	5.90992	8.98336	1.52005	0.604116	0.270162	1
17149	Ptcd3	2.44053	1.67318	3.20788	1.91724	0.93903	0.270173	1
6043	Dlk2	6.45746	5.09871	7.8162	1.53298	0.616334	0.270178	1
8901	Gm4827	0.998107	0.429524	1.56669	3.6475	1.86691	0.270253	1
7817	Gapdhs	315.181	299.135	331.227	1.10728	0.147022	0.270358	1
4038	Ccdc162	0.706469	0.238058	1.17488	4.93528	2.30313	0.270511	1
1635	A330050B17Rik	35.8522	31.7735	39.9308	1.25673	0.329677	0.270668	1
18116	Rps25	62.8555	67.7195	57.9915	0.856349	-0.22373	0.270768	1
20314	Tada2a	0.383654	0	0.767309	Inf	Inf	0.270845	1
4619	Cherp	14.1932	15.8797	12.5067	0.787589	-0.344486	0.270869	1
6709	Eng	15.2182	17.1631	13.2732	0.773356	-0.370796	0.270993	1
3592	Bspry	33.1274	35.4993	30.7555	0.866369	-0.206947	0.271003	1
14418	Ogfrl1	7.75014	6.53274	8.96754	1.37271	0.457023	0.271059	1
3173	B3gat2	2144.54	2242.14	2046.95	0.912945	-0.1314	0.27115	1
11373	Lactb	1.89145	2.53206	1.25084	0.494002	-1.01741	0.271176	1
1551	9330182L06Rik	159.991	147.627	172.356	1.16751	0.22343	0.271527	1
16584	Polr1d	0.940259	1.46607	0.414448	0.282693	-1.82269	0.27161	1
20263	Syt15	3.04935	2.22939	3.86932	1.7356	0.795431	0.27161	1
17379	Rab6a	52.457	56.5057	48.4082	0.856695	-0.223146	0.271612	1
22688	Wscd1	1.84696	1.11371	2.58021	2.31677	1.21211	0.271681	1
21717	Txnrd2	127.45	134.744	120.155	0.891732	-0.165318	0.271755	1
2777	Arhgef17	4.21867	3.14686	5.29048	1.68119	0.749485	0.271756	1
22760	Ydjc	37.0499	39.6824	34.4175	0.867323	-0.20536	0.271793	1
[truncated: 21,421 more rows]

## Sheet: DEG_Post_Pre
	id	baseMean	baseMeanA	baseMeanB	foldChange	log2FoldChange	pval	padj
17056	Prune2	52.6373	96.9564	8.31823	0.0857935	-3.54299	1.49757e-43	2.48102e-39
7932	Gfm2	1505.56	2508.17	502.94	0.20052	-2.31818	1.12301e-30	9.30242e-27
20895	Tmem132a	329.981	607.28	52.681	0.086749	-3.52701	2.19559e-22	1.21248e-18
13853	Nelfcd	40.4226	72.756	8.08929	0.111184	-3.16898	9.03343e-22	3.74142e-18
7383	Fdft1	613.132	981.156	245.109	0.249817	-2.00106	3.94095e-21	1.3058e-17
14240	Nt5dc2	148.551	264.231	32.87	0.124399	-3.00696	2.22467e-20	6.14268e-17
7556	Focad	53.1539	87.8647	18.4432	0.209904	-2.2522	6.95173e-20	1.64528e-16
4325	Cdc23	62.0257	100.121	23.9303	0.239013	-2.06484	2.24616e-18	4.65151e-15
16485	Pltp	383.968	598.913	169.022	0.282215	-1.82513	2.97496e-18	5.13738e-15
22955	Zfp142	189.788	264.995	114.581	0.43239	-1.20959	3.10097e-18	5.13738e-15
20540	Tctn1	52.6606	85.7134	19.6077	0.228759	-2.1281	1.43966e-17	2.16826e-14
6925	Exosc9	87.9873	140.843	35.1315	0.249437	-2.00325	2.33146e-17	3.21878e-14
3326	Bach2	36.5614	68.7433	4.37944	0.0637071	-3.9724	5.50101e-17	7.0104e-14
4861	Clvs1	100.641	145.386	55.8951	0.38446	-1.37909	1.29819e-16	1.53622e-13
11761	Lrrc61	102.94	146.445	59.4349	0.405852	-1.30097	3.83573e-16	4.23644e-13
3856	Cand2	454.979	602.84	307.119	0.509454	-0.972977	2.32992e-15	2.41248e-12
13116	Mmp19	184.365	250.866	117.863	0.469826	-1.0898	3.86307e-15	3.76467e-12
15668	Oxa1l	87.9187	150.255	25.5823	0.170259	-2.5542	6.68331e-15	6.15124e-12
19398	Smpd5	52.6282	78.2614	26.995	0.344934	-1.53561	1.23095e-14	1.07332e-11
19997	Stab1	96.9029	137.748	56.0575	0.406956	-1.29705	3.87517e-13	3.21e-10
316	1700040N02Rik	471.67	607.333	336.007	0.553251	-0.853995	1.3504e-12	1.06534e-09
794	3110062M04Rik	122.568	199.059	46.0764	0.231471	-2.1111	2.09628e-12	1.5786e-09
12201	Med12l	29.8689	45.7273	14.0104	0.306391	-1.70655	2.96002e-12	2.13155e-09
11234	Krr1	116.467	200.927	32.0072	0.159298	-2.6502	3.0879e-12	2.13155e-09
2233	Agbl5	289.598	387.024	192.172	0.496538	-1.01002	4.50272e-12	2.98386e-09
16789	Ppt1	156.479	232.723	80.2352	0.344767	-1.5363	1.52283e-11	9.37352e-09
6105	Dnajb13	11.8747	20.3729	3.37654	0.165736	-2.59304	1.52765e-11	9.37352e-09
7102	Fam187a	23.8579	42.6312	5.08466	0.119271	-3.06769	2.00229e-11	1.18471e-08
777	3110002H16Rik	66.3036	92.5157	40.0916	0.433349	-1.2064	2.55565e-11	1.45998e-08
6120	Dnajc14	146.487	201.408	91.5652	0.454625	-1.13725	2.72552e-11	1.50512e-08
13411	Mterfd2	533.258	678.078	388.439	0.572853	-0.803762	5.08672e-11	2.71844e-08
21494	Trpt1	23.5216	39.1357	7.90762	0.202057	-2.30717	9.1351e-11	4.72941e-08
12827	Mir466n	88.0268	119.1	56.9534	0.478198	-1.06432	1.28158e-10	6.4339e-08
16351	Pkn1	65.3842	90.2935	40.4748	0.448259	-1.1576	1.55066e-10	7.5558e-08
3366	Bbip1	113.896	150.23	77.5627	0.516294	-0.953735	3.67383e-10	1.73898e-07
3986	Ccdc103	32.1555	57.8918	6.41918	0.110882	-3.1729	4.25793e-10	1.95947e-07
20966	Tmem198b	34.2695	52.4718	16.0672	0.306206	-1.70743	4.71545e-10	2.06305e-07
13551	Myh6	168.455	217.782	119.129	0.547011	-0.870357	4.73205e-10	2.06305e-07
10989	Kdm1b	297.063	377.511	216.616	0.5738	-0.80138	5.33629e-10	2.26683e-07
1456	6330418K02Rik	63.1988	87.2986	39.099	0.447877	-1.15883	6.73013e-10	2.72641e-07
13255	Mroh2a	120.859	159.315	82.4025	0.517231	-0.951119	6.74732e-10	2.72641e-07
18170	Rrp7a	88.281	130.812	45.7501	0.34974	-1.51565	8.80818e-10	3.47441e-07
16212	Phox2a	16.2373	27.2951	5.17947	0.189758	-2.39776	1.0532e-09	4.05776e-07
21920	Unkl	76.1189	102.746	49.4923	0.481698	-1.0538	1.13269e-09	4.26484e-07
20678	Tgm4	89.6244	118.951	60.2982	0.506918	-0.980177	1.29576e-09	4.77041e-07
22916	Zeb2	94.2827	135.504	53.0611	0.391582	-1.35261	2.06876e-09	7.45069e-07
706	2700060E02Rik	64.9158	89.5021	40.3296	0.4506	-1.15008	2.79484e-09	9.85152e-07
890	4930405P13Rik	97.3728	145.412	49.3338	0.339269	-1.5595	3.49467e-09	1.20617e-06
20524	Tcp1	125.525	177.56	73.4896	0.413887	-1.27269	4.20526e-09	1.42181e-06
4471	Cebpz	295.821	371.46	220.182	0.592747	-0.75451	4.3414e-09	1.43848e-06
21108	Tmod1	196.418	249.533	143.303	0.574284	-0.800164	5.08634e-09	1.65226e-06
12088	Mast4	20.2529	32.2704	8.23537	0.255199	-1.97031	5.36762e-09	1.7101e-06
4154	Ccl3	8.38156	14.9828	1.78034	0.118826	-3.07308	5.48682e-09	1.7151e-06
16573	Polg2	10.4329	18.5588	2.30703	0.12431	-3.00799	5.74503e-09	1.76255e-06
13537	Myef2	47.9342	82.1934	13.675	0.166375	-2.58749	5.89208e-09	1.76952e-06
2790	Arhgef40	111.666	144.955	78.3775	0.540704	-0.887089	5.98136e-09	1.76952e-06
4112	Ccdc84	64.7344	87.0593	42.4095	0.487133	-1.03761	6.4844e-09	1.88469e-06
8312	Gm13031	79.5075	111.196	47.8194	0.430047	-1.21743	7.5455e-09	2.15528e-06
18009	Rpain	86.0045	113.336	58.6733	0.517695	-0.949825	8.4119e-09	2.36203e-06
2377	Alg1	46.0815	63.8055	28.3575	0.444437	-1.16995	1.44783e-08	3.99769e-06
13076	Mlf1ip	67.833	90.6973	44.9687	0.495811	-1.01214	1.86443e-08	5.06361e-06
1385	5430405H02Rik	48.6213	67.0208	30.2218	0.450932	-1.14902	2.24514e-08	5.99923e-06
5070	Cox11	55.1458	74.6672	35.6244	0.477109	-1.06761	2.3738e-08	6.15109e-06
16587	Polr2b	109.678	144.042	75.3148	0.522867	-0.935483	2.37623e-08	6.15109e-06
16607	Polr3h	346.315	427.595	265.034	0.619826	-0.690065	3.13622e-08	7.9935e-06
11469	Lcorl	25.7596	40.0218	11.4974	0.287279	-1.79948	4.1714e-08	1.04708e-05
20511	Tcfl5	22.6663	33.0835	12.2492	0.37025	-1.43343	4.43662e-08	1.09704e-05
13834	Nefl	91.5116	63.8095	119.214	1.86828	0.901707	5.19443e-08	1.26553e-05
4520	Cep290	28.671	40.937	16.4051	0.40074	-1.31926	5.77736e-08	1.38715e-05
17174	Ptgir	3.04733	6.09466	0	0	#NAME?	6.3075e-08	1.4928e-05
5114	Cplx1	33.1178	19.1184	47.1172	2.4645	1.3013	9.82543e-08	2.29265e-05
19939	Ssh1	8.40335	14.0087	2.798	0.199733	-2.32385	1.10253e-07	2.46917e-05
1585	9530080O11Rik	43.2801	26.8483	59.7118	2.22404	1.15318	1.10276e-07	2.46917e-05
12288	Mettl5	225.251	278.553	171.949	0.617291	-0.695977	1.1029e-07	2.46917e-05
20157	Sumf2	107.006	136.509	77.5038	0.567756	-0.816658	1.24132e-07	2.72214e-05
3726	C530008M17Rik	98.8348	68.8321	128.838	1.87177	0.9044	1.24876e-07	2.72214e-05
11363	LOC100503496	289.393	357.602	221.183	0.618517	-0.693114	1.29634e-07	2.78915e-05
3773	Cacna1a	60.972	40.3397	81.6042	2.02293	1.01644	1.34331e-07	2.85316e-05
8285	Gm12360	689.146	523.248	855.044	1.63411	0.708504	1.57975e-07	3.30251e-05
8253	Gm11747	99.4953	129.646	69.345	0.534882	-0.902708	1.59474e-07	3.30251e-05
3902	Card14	130.142	164.958	95.3262	0.577883	-0.791151	1.86038e-07	3.80505e-05
4164	Ccna2	145.23	182.265	108.196	0.593621	-0.752385	1.97879e-07	3.95148e-05
885	4930404N11Rik	799.726	966.935	632.517	0.654147	-0.612314	1.97968e-07	3.95148e-05
5368	Ctu2	437.01	581.737	292.282	0.502429	-0.993008	2.01886e-07	3.98172e-05
381	1700071M16Rik	431.832	544.554	319.11	0.586002	-0.771022	2.23402e-07	4.344e-05
14238	Nt5c3l	134.227	169.309	99.1451	0.585585	-0.772048	2.25499e-07	4.344e-05
20106	Stx1b	14.1692	6.10292	22.2355	3.64342	1.86529	2.34423e-07	4.464e-05
908	4930419G24Rik	48.0386	31.1596	64.9175	2.08339	1.05893	2.44978e-07	4.61199e-05
13835	Nefm	299.505	223.704	375.306	1.67769	0.746474	2.49972e-07	4.63359e-05
8513	Gm15441	518.563	645.988	391.138	0.605488	-0.723831	2.51719e-07	4.63359e-05
1619	A230070E04Rik	2901.93	2063.39	3740.47	1.81278	0.858203	2.5469e-07	4.63676e-05
20487	Tceal3	116.337	80.7191	151.955	1.88252	0.912664	3.16712e-07	5.70323e-05
13980	Nkx2-2as	233.504	287.526	179.481	0.624226	-0.679859	3.29297e-07	5.8184e-05
16353	Pkn3	18.9816	28.1186	9.84466	0.350113	-1.51411	3.30132e-07	5.8184e-05
16552	Podxl2	23.4384	12.9394	33.9374	2.62279	1.3911	4.00924e-07	6.9917e-05
686	2610206C17Rik	63.0922	82.7426	43.4419	0.525024	-0.929545	4.06175e-07	7.00948e-05
23359	Znhit1	95.9122	122.065	69.759	0.571488	-0.807204	4.63506e-07	7.9164e-05
18209	Rtn1	42.3331	26.3291	58.3372	2.21569	1.14776	4.85088e-07	8.20046e-05
14521	Olfr111	23.3931	33.6357	13.1504	0.390966	-1.35488	5.52852e-07	9.25162e-05
7927	Gfap	51.6012	79.936	23.2665	0.291064	-1.78059	5.72995e-07	9.4928e-05
21252	Tor1aip2	95.5568	121.15	69.9634	0.577494	-0.792123	6.18608e-07	0.00010147
11574	Lims2	1348.5	1605.73	1091.28	0.67962	-0.557199	6.97692e-07	0.00011272
20905	Tmem140	104.552	132.051	77.053	0.58351	-0.777171	7.00802e-07	0.00011272
8518	Gm15545	26.8648	39.31	14.4197	0.366821	-1.44685	7.21239e-07	0.000114892
20488	Tceal5	53.8055	33.7975	73.8135	2.18399	1.12697	7.67117e-07	0.000121036
6397	E230016M11Rik	90.1051	115.244	64.9665	0.563732	-0.826918	7.81815e-07	0.000122192
5115	Cplx2	121.986	84.1248	159.847	1.90012	0.926087	8.11369e-07	0.000125626
16855	Prickle3	75.4778	109.794	41.1612	0.374894	-1.41544	9.02817e-07	0.000138491
4978	Col16a1	15.5434	23.5145	7.5723	0.322027	-1.63475	9.63281e-07	0.00014641
20489	Tceal6	52.0458	35.0858	69.0058	1.96677	0.975832	1.00439e-06	0.00015127
5225	Crybg3	153.542	190.102	116.982	0.615361	-0.700495	1.06622e-06	0.000159136
4629	Chid1	276.621	369.434	183.808	0.497539	-1.00712	1.10578e-06	0.000163567
8601	Gm16982	1286.29	1044.48	1528.1	1.46302	0.54895	1.25211e-06	0.000183573
3635	Bysl	284.173	363.293	205.053	0.564427	-0.82514	1.45068e-06	0.000210819
4644	Chmp6	15.0532	24.7846	5.3219	0.214726	-2.21943	1.57298e-06	0.000226604
23353	Zmynd15	44.6971	64.7528	24.6414	0.380546	-1.39386	1.68671e-06	0.000240895
6375	E130003G02Rik	7995.59	6566.35	9424.82	1.43532	0.521373	1.70475e-06	0.000241389
2559	Ankzf1	320.156	385.359	254.953	0.661601	-0.595967	1.78045e-06	0.000249971
6087	Dnahc11	47.2953	69.0195	25.5711	0.370491	-1.43249	1.79646e-06	0.0002501
3225	BC005764	434.115	522.517	345.713	0.661631	-0.595901	1.90376e-06	0.000262829
4390	Cdk10	87.6238	64.4461	110.801	1.71929	0.781813	2.13815e-06	0.00029275
2227	Agap2	54.822	37.3883	72.2556	1.93257	0.950522	2.25713e-06	0.000306507
9613	Gse1	38.9669	52.7667	25.1672	0.476952	-1.06808	2.47524e-06	0.000333393
5824	Ddx49	289.543	357.246	221.84	0.620973	-0.687398	2.4971e-06	0.000333625
10353	Idua	145.01	178.686	111.333	0.623063	-0.682549	2.55583e-06	0.00033874
1819	AV051173	597.312	709.451	485.173	0.683871	-0.548204	2.61397e-06	0.000343695
14251	Ntn3	19.995	10.7688	29.2211	2.71349	1.44015	2.64429e-06	0.000344944
18018	Rpgrip1	615.581	742.262	488.9	0.658662	-0.602391	2.83624e-06	0.000367094
1670	A530088E08Rik	26.2612	38.6329	13.8896	0.359527	-1.47583	2.9292e-06	0.000376186
11743	Lrrc41	31.9694	46.6229	17.3159	0.371403	-1.42894	3.0805e-06	0.000389935
2158	Adcy9	8.94774	15.0787	2.81683	0.186809	-2.42036	3.08333e-06	0.000389935
9572	Grin3b	142.755	175.612	109.898	0.625801	-0.676225	3.31066e-06	0.000413451
9570	Grin2d	192.919	121.504	264.333	2.1755	1.12135	3.31919e-06	0.000413451
16150	Pgm5	6.92754	11.5095	2.34558	0.203795	-2.29481	3.6125e-06	0.000446629
20439	Tbc1d8	65.4788	85.2836	45.674	0.535555	-0.900895	3.7002e-06	0.000454084
7701	Fxyd3	104.74	143.181	66.2993	0.463046	-1.11077	3.80941e-06	0.000464047
18164	Rrnad1	503.833	600.367	407.3	0.678419	-0.559752	3.91016e-06	0.000471461
20854	Tmed1	99.2125	123.664	74.7605	0.604543	-0.726083	3.92718e-06	0.000471461
21500	Trpv6	381.458	302.778	460.137	1.51972	0.603803	3.96896e-06	0.000473048
20175	Surf2	76.2836	96.8013	55.766	0.576088	-0.79564	4.69361e-06	0.000555421
2991	Atg7	177.375	216.327	138.423	0.639878	-0.644132	4.82703e-06	0.000567159
20728	Thtpa	28.1258	40.1481	16.1035	0.401103	-1.31796	5.18637e-06	0.000605089
1147	4930562F07Rik	38.7936	51.2774	26.3099	0.513089	-0.962718	5.37507e-06	0.000622719
18486	Sdr39u1	227.386	274.714	180.058	0.655439	-0.609467	5.82227e-06	0.000669844
2264	Agxt2l2	170.148	206.232	134.064	0.650061	-0.621354	6.36485e-06	0.000724353
16572	Polg	30.2912	43.3969	17.1854	0.396005	-1.33641	6.38351e-06	0.000724353
11823	Ltbp3	77.7519	98.1029	57.4008	0.585108	-0.773226	6.52719e-06	0.000735618
21674	Tubgcp4	237.155	284.087	190.224	0.669599	-0.578632	6.58882e-06	0.000737547
20227	Syn1	42.1846	27.2034	57.1659	2.10142	1.07137	6.71571e-06	0.000746706
20318	Taf10	78.8435	99.2415	58.4454	0.588921	-0.763854	6.79709e-06	0.000750716
14236	Nt5c2	439.015	355.72	522.311	1.46832	0.554166	7.18823e-06	0.000788658
1780	AI507597	33.3024	50.1087	16.4961	0.329206	-1.60294	7.2998e-06	0.00079563
15744	Palm	18.8362	9.52093	28.1515	2.9568	1.56404	7.38705e-06	0.000799877
420	1700101I11Rik	840.959	672.641	1009.28	1.50047	0.585414	7.71696e-06	0.000830175
4622	Chgb	63.2919	44.7949	81.7888	1.82585	0.868568	8.59766e-06	0.000918951
5385	Cux1	7.67231	12.3524	2.99222	0.242238	-2.0455	9.20536e-06	0.000977598
7783	Gale	17.6512	27.4918	7.81056	0.284105	-1.8155	9.41644e-06	0.000992532
3670	C1qc	9.78423	16.1876	3.3809	0.208858	-2.25941	9.46581e-06	0.000992532
18930	Slc15a3	124.254	152.389	96.1193	0.630749	-0.664862	1.1334e-05	0.00118095
5647	D730005E14Rik	16.5437	24.1185	8.96897	0.371871	-1.42713	1.16921e-05	0.00121064
21587	Ttc16	30.4938	40.9685	20.0191	0.488646	-1.03314	1.20383e-05	0.00123875
16446	Plekhh1	187.516	226.682	148.35	0.654442	-0.611662	1.23403e-05	0.00126199
16497	Plxnd1	22.1395	13.3583	30.9207	2.31471	1.21083	1.27229e-05	0.00129313
8398	Gm14023	12.4739	20.9076	4.04023	0.193242	-2.37152	1.43499e-05	0.0014496
6981	Fads3	42.1351	58.0724	26.1977	0.451121	-1.14841	1.47531e-05	0.0014813
21465	Trp53bp1	324.292	385.402	263.183	0.682879	-0.550298	1.54539e-05	0.00154232
1698	A730056A06Rik	104.381	127.969	80.7923	0.63134	-0.66351	1.57686e-05	0.0015643
21060	Tmem54	365.23	297.069	433.391	1.45889	0.54487	1.62721e-05	0.00160464
18470	Sdccag8	976.716	804.343	1149.09	1.42861	0.514607	1.64814e-05	0.00161567
21402	Trim44	53.5062	36.4763	70.536	1.93375	0.951399	1.72607e-05	0.00168211
16210	Phospho1	25.5978	35.0528	16.1428	0.460527	-1.11864	1.78914e-05	0.00173337
14427	Olfm1	39.4269	24.0926	54.7613	2.27295	1.18456	1.83877e-05	0.0017711
9878	Hdgfrp3	291.268	346.409	236.127	0.681643	-0.552911	1.86695e-05	0.00178766
1459	6430531B16Rik	10.1586	15.4368	4.8804	0.316153	-1.6613	1.87755e-05	0.00178766
12085	Mast1	85.8963	106.534	65.2584	0.612559	-0.70708	2.01045e-05	0.00190327
17423	Rad9a	906.827	1058.1	755.559	0.714075	-0.485853	2.23531e-05	0.00210411
3865	Capn12	154.39	198.352	110.429	0.556731	-0.844947	2.30991e-05	0.00216205
1551	9330182L06Rik	238.199	172.356	304.043	1.76404	0.818886	2.41556e-05	0.00224823
6473	Edaradd	5.40325	10.3988	0.407687	0.0392051	-4.67281	2.52402e-05	0.00233606
17819	Ric3	6.18928	9.88736	2.49119	0.251958	-1.98875	2.56405e-05	0.00235992
16337	Pkd1l3	360.436	425.608	295.264	0.693745	-0.527522	2.64807e-05	0.00242379
13300	Mrpl48	683.563	567.062	800.064	1.41089	0.49661	3.02016e-05	0.00274918
15961	Pdap1	57.5694	72.9802	42.1586	0.577672	-0.791678	3.10947e-05	0.002815
13587	Myo1h	634.088	742.951	525.225	0.706944	-0.500332	3.18167e-05	0.00286472
13152	Mobp	4.98231	1.35617	8.60844	6.34759	2.66621	3.21674e-05	0.00286847
9987	Hist1h2ac	2.9269	5.44497	0.408824	0.0750829	-3.73537	3.22047e-05	0.00286847
8507	Gm15401	65.5203	81.8013	49.2393	0.601938	-0.732314	3.26773e-05	0.002895
17597	Rbpjl	83.233	103.734	62.7317	0.604735	-0.725626	3.31506e-05	0.00292131
7694	Fuz	383.701	449.585	317.818	0.706913	-0.500395	3.4609e-05	0.00303369
18779	Sh3rf3	25.2626	14.0869	36.4382	2.58668	1.3711	3.52036e-05	0.00306957
11793	Lrsam1	14.6453	21.3361	7.95452	0.37282	-1.42345	3.58114e-05	0.00310622
18888	Skiv2l2	50.5385	64.067	37.0101	0.577678	-0.791662	3.63875e-05	0.00313975
16594	Polr2i	145.593	115.603	175.583	1.51885	0.602978	3.71727e-05	0.00319074
9479	Gpr39	3078.14	2578.7	3577.59	1.38736	0.472344	3.74532e-05	0.00319074
3523	Boc	21.8128	29.7344	13.8913	0.467179	-1.09795	3.75562e-05	0.00319074
8656	Gm1976	27.5838	37.9634	17.2041	0.453176	-1.14186	3.79473e-05	0.00320752
22708	Xist	11.6215	5.88652	17.3564	2.9485	1.55998	3.82492e-05	0.00321663
12003	Map3k12	1380.57	1604.8	1156.34	0.720553	-0.472823	4.03527e-05	0.00337638
8383	Gm13704	3810.75	3040.88	4580.63	1.50635	0.591057	4.29632e-05	0.00356202
6285	Dtx1	230.004	187.125	272.882	1.45829	0.544277	4.30013e-05	0.00356202
18953	Slc17a7	11.0845	5.36359	16.8053	3.13322	1.64765	4.32462e-05	0.00356448
20981	Tmem210	115.598	85.6879	145.508	1.69812	0.763937	4.4031e-05	0.00361119
3937	Casz1	551.457	446.766	656.149	1.46866	0.554503	4.61904e-05	0.0037677
6157	Dnm2	102.657	124.805	80.5086	0.645075	-0.632462	4.63941e-05	0.0037677
4852	Clstn1	46.2167	33.2807	59.1528	1.77739	0.82976	4.7164e-05	0.00381154
16850	Prg4	154.264	184.114	124.413	0.675737	-0.565467	4.79717e-05	0.003858
21018	Tmem252	26.7033	35.5434	17.8631	0.502572	-0.992599	5.1107e-05	0.00408662
21850	Ucp2	15.0302	23.0038	7.05658	0.306757	-1.70483	5.15117e-05	0.00408662
17062	Psd	90.3526	110.791	69.9145	0.631051	-0.664172	5.15545e-05	0.00408662
4621	Chga	32.1567	21.7722	42.5412	1.95392	0.966372	5.31988e-05	0.00419688
16245	Pigf	170.484	203.529	137.439	0.675282	-0.566438	5.3993e-05	0.00423935
28	1110001A16Rik	132.545	159.599	105.491	0.660976	-0.59733	5.50516e-05	0.00429678
8163	Gm10653	100.167	121.767	78.567	0.645224	-0.632128	5.52432e-05	0.00429678
2692	App	126.978	84.1696	169.786	2.01719	1.01235	5.59653e-05	0.00432406
5442	Cyfip1	310.522	365.634	255.411	0.698541	-0.517583	5.63382e-05	0.00432406
19025	Slc25a26	26.5634	35.4491	17.6778	0.498682	-1.00381	5.65827e-05	0.00432406
1191	4930592A05Rik	126.888	153.142	100.633	0.65712	-0.60577	5.66379e-05	0.00432406
20510	Tcf7l2	12.605	18.317	6.8929	0.376312	-1.41	6.02298e-05	0.00457719
19812	Spock2	88.9879	69.3376	108.638	1.5668	0.647821	6.18359e-05	0.00466228
20720	Thra	30.3141	17.5994	43.0287	2.44489	1.28977	6.19124e-05	0.00466228
8654	Gm19710	38.572	49.9048	27.2392	0.545823	-0.873494	6.84445e-05	0.00513086
10285	Htr2b	15.6984	25.9343	5.46244	0.210626	-2.24725	6.94011e-05	0.00517913
7861	Gbp5	9.71258	14.6342	4.79091	0.327376	-1.61098	7.16381e-05	0.0053221
477	1810011O10Rik	3.61165	6.81676	0.406549	0.0596396	-4.06759	7.34308e-05	0.00543093
6155	Dnm1	32.4274	20.2738	44.5809	2.19894	1.13681	7.47816e-05	0.00550625
6198	Dos	124.037	149.207	98.866	0.662609	-0.593771	7.88633e-05	0.0057811
19710	Spata1	44.8746	57.6013	32.1478	0.558108	-0.841383	8.203e-05	0.00598674
10252	Hspa12b	30.2525	20.4377	40.0673	1.96046	0.971192	8.369e-05	0.00606695
4105	Ccdc78	64.2486	79.583	48.9143	0.614632	-0.702206	8.38614e-05	0.00606695
3913	Casc1	3.4183	6.06485	0.771752	0.12725	-2.97426	8.62658e-05	0.00621377
18353	Scaf1	19.1314	11.6858	26.577	2.2743	1.18543	8.70972e-05	0.00624649
10281	Htr1b	44.065	31.913	56.217	1.76157	0.816863	8.7561e-05	0.00625269
10916	Kcnj3	32.9833	23.1275	42.8391	1.8523	0.889317	8.89581e-05	0.00631527
17207	Ptpn18	19.8936	27.0333	12.7538	0.471782	-1.08381	8.91998e-05	0.00631527
3342	Baiap3	112.664	135.913	89.4156	0.65789	-0.604082	8.99859e-05	0.00634381
7056	Fam155a	32.5902	19.5973	45.5831	2.32599	1.21785	9.13325e-05	0.00641147
20632	Tex9	63.9929	79.5401	48.4457	0.609073	-0.715314	9.32064e-05	0.0065154
8198	Gm10865	94.8253	115.282	74.3681	0.645095	-0.632417	9.7141e-05	0.00676191
1680	A630066F11Rik	88.4099	68.3311	108.489	1.58769	0.66693	0.000100608	0.00697391
5348	Ctsd	11.1532	18.4899	3.8165	0.20641	-2.27642	0.00010312	0.00711832
21662	Tubb2b	29.3323	16.7093	41.9553	2.51089	1.3282	0.00010401	0.0071499
4776	Cldn3	13.2667	7.27404	19.2594	2.6477	1.40474	0.000106079	0.00726202
11883	Lysmd1	7.10377	11.0143	3.19321	0.289914	-1.7863	0.000106756	0.00726349
14230	Nsun5	232.599	274.006	191.192	0.697766	-0.519185	0.000106977	0.00726349
16731	Ppp1r1b	8.73181	3.62311	13.8405	3.82006	1.9336	0.000108049	0.0073063
17001	Prrc2a	13.8114	7.68322	19.9395	2.5952	1.37585	0.000112265	0.00756055
13008	Mir762	99.2928	122.142	76.4436	0.625859	-0.67609	0.000123177	0.00826187
13259	Mroh8	213.331	250.618	176.044	0.702441	-0.509551	0.000125628	0.00839224
17726	Rgp1	32.5845	42.1354	23.0335	0.546655	-0.871297	0.000131475	0.00874757
124	1700003D09Rik	1148.23	955.716	1340.74	1.40286	0.488372	0.000133184	0.00882586
7747	Gabpa	143.773	170.663	116.883	0.684878	-0.54608	0.000142806	0.00942576
8475	Gm14872	1220.99	1400	1041.99	0.744279	-0.426085	0.000145545	0.00954919
18579	2020-09-05	23.0953	13.5634	32.6272	2.40553	1.26635	0.000145829	0.00954919
22741	Xrcc3	242.246	284.745	199.747	0.701494	-0.511497	0.000150792	0.00983535
13864	Neto1	25.2461	16.8475	33.6447	1.99702	0.997845	0.000153355	0.00992024
9928	Hexa	9.68877	14.3007	5.07688	0.35501	-1.49407	0.000153517	0.00992024
22570	Wdr38	7.64509	12.2639	3.02627	0.246762	-2.01881	0.00015389	0.00992024
18531	Selenbp2	7.53131	12.9424	2.12019	0.163817	-2.60984	0.00015663	0.0100577
6426	E530011L22Rik	28.9761	37.5804	20.3718	0.542085	-0.88341	0.000163946	0.0104868
20733	Thyn1	119.371	142.473	96.269	0.6757	-0.565546	0.000164918	0.0105085
163	1700010K23Rik	937.067	797.117	1077.02	1.35114	0.434178	0.000166482	0.0105674
16120	Pfkp	61.0251	75.8322	46.2181	0.609479	-0.714352	0.000170142	0.0107244
5006	Col6a3	4.22737	1.16753	7.28721	6.24156	2.64191	0.000170249	0.0107244
1017	4930483K19Rik	189.253	156.146	222.36	1.42405	0.510004	0.000171375	0.0107545
12022	Map6	21.3679	13.6385	29.0973	2.13346	1.0932	0.000172232	0.0107674
20539	Tctex1d4	12.4485	17.7927	7.10432	0.399283	-1.32452	0.000176519	0.0109572
4713	Cilp2	36.5127	26.1138	46.9116	1.79643	0.845133	0.00017659	0.0109572
21256	Tor4a	2.6566	4.90438	0.408824	0.083359	-3.58452	0.000177953	0.0110005
1912	Abhd11	9.93348	14.819	5.048	0.340645	-1.55366	0.000182886	0.0112635
2641	Aph1a	43.3363	54.6133	32.0593	0.587024	-0.76851	0.000187674	0.0114753
18451	Scrt1	51.3887	38.7059	64.0716	1.65535	0.727132	0.00018779	0.0114753
20363	Tardbp	42.8192	55.852	29.7865	0.53331	-0.906953	0.000188403	0.0114753
11473	Lctl	66.5573	83.226	49.8885	0.599434	-0.738327	0.000189263	0.0114854
9410	Gpnmb	3.36314	6.11646	0.609823	0.0997021	-3.32623	0.000193206	0.0116488
1965	Acat3	1059.53	1216	903.059	0.742645	-0.429256	0.000193362	0.0116488
16413	Plcxd1	1305.54	1120.67	1490.42	1.32994	0.411356	0.000198078	0.0118897
14419	Ogg1	52.547	69.081	36.013	0.521315	-0.939772	0.000201748	0.0120663
14165	Nr2c2ap	153.897	182.238	125.556	0.688969	-0.537489	0.000203789	0.0121445
1516	9130024F11Rik	38.7413	27.8967	49.5859	1.77748	0.829836	0.000209071	0.0124146
8264	Gm11978	112.261	85.3611	139.16	1.63026	0.705099	0.00021225	0.0125318
2346	Aktip	34.403	44.0255	24.7806	0.562869	-0.829129	0.000212556	0.0125318
8452	Gm14492	16.117	22.2456	9.98843	0.449006	-1.15519	0.000216195	0.0127011
6630	Elavl3	22.5213	14.7441	30.2984	2.05495	1.0391	0.000218756	0.0128061
12069	Marcksl1	76.3905	50.955	101.826	1.99835	0.998811	0.000219715	0.012817
21588	Ttc17	4.39124	7.41082	1.37167	0.18509	-2.4337	0.000222078	0.0128423
926	4930430F08Rik	35.456	45.1888	25.7232	0.569238	-0.812895	0.000222152	0.0128423
4001	Ccdc117	11.8273	17.0297	6.62492	0.389021	-1.36208	0.000222474	0.0128423
20700	Thbs3	58.785	77.7933	39.7767	0.511312	-0.967724	0.000223967	0.0128836
7292	Fbxl2	90.8225	109.048	72.5971	0.665736	-0.586979	0.000227683	0.013052
1515	9130023H24Rik	29.5382	39.329	19.7473	0.502106	-0.993935	0.000229328	0.013101
2300	Ak5	7.65265	11.6682	3.63707	0.311708	-1.68174	0.000238003	0.0135498
12373	Mif	33.7554	24.5109	42.9999	1.75432	0.810909	0.000238858	0.0135519
1711	A830082K12Rik	570.551	473.852	667.251	1.40814	0.493795	0.000242983	0.0137389
436	1700110K17Rik	198.075	151.398	244.752	1.61661	0.692969	0.000244837	0.0137966
7154	Fam227b	13.8575	19.1117	8.60323	0.450156	-1.1515	0.000250645	0.014076
11559	Lig3	12.2969	17.5684	7.02545	0.399892	-1.32232	0.000254001	0.0142163
13592	Myo5c	29.2784	20.5449	38.0119	1.85019	0.887671	0.000261898	0.014609
1485	8030423J24Rik	2.63994	4.87333	0.406549	0.0834233	-3.58341	0.000271153	0.0150598
3356	Basp1	5105.22	4396.08	5814.35	1.32262	0.4034	0.000272151	0.0150598
12379	Mina	7.19621	10.9052	3.48719	0.319772	-1.64488	0.000272707	0.0150598
18681	Setdb1	7.2092	11.0021	3.41624	0.310507	-1.6873	0.000273616	0.0150598
6344	Dynll2	29.6133	17.998	41.2286	2.29074	1.19581	0.000276457	0.0151658
21815	Ubqln2	32.4968	23.177	41.8165	1.80422	0.851378	0.000278222	0.0152122
20359	Tapbp	143.218	168.988	117.447	0.695001	-0.524913	0.000282123	0.0153748
21838	Uchl1	5.76617	2.23902	9.29331	4.15062	2.05333	0.000292138	0.0158684
14416	Ogfod3	54.7791	42.038	67.5203	1.60617	0.683628	0.000296519	0.0160537
9452	Gpr162	140.745	166.405	115.086	0.691604	-0.531983	0.000299286	0.0161317
21908	Unc5a	6.78322	10.4767	3.0897	0.294911	-1.76165	0.000299907	0.0161317
1616	A230056P14Rik	805.43	688.255	922.605	1.3405	0.422771	0.000304499	0.0163257
11661	Lpcat3	298.104	346.073	250.135	0.722781	-0.46837	0.000305742	0.0163394
14195	Nrgn	81.0547	64.0247	98.0848	1.53198	0.615402	0.000309381	0.0164807
17421	Rad54l	51.3689	63.8698	38.868	0.608551	-0.71655	0.000314494	0.0166995
5742	Dcdc2b	359.096	414.786	303.407	0.731477	-0.451115	0.000335477	0.0177567
9798	Hadha	41.4722	52.1211	30.8232	0.591377	-0.757849	0.000341648	0.0180257
18459	Scyl1	44.918	60.7699	29.0662	0.478299	-1.06402	0.000348171	0.0183116
4486	Celsr2	4.61144	1.48609	7.73679	5.20616	2.38022	0.000349372	0.0183166
16865	Prkag1	45.7389	34.5198	56.9579	1.65001	0.722472	0.000355064	0.0185563
13702	Nat8l	92.9522	74.7642	111.14	1.48655	0.571963	0.000383936	0.0200021
4175	Ccne2	95.1074	113.34	76.8751	0.678271	-0.560066	0.000392635	0.0203912
16058	Pdzrn3	3.78751	1.07899	6.49603	6.02048	2.58988	0.000398018	0.020497
11054	Kif5a	56.8495	38.7349	74.9641	1.93531	0.952565	0.000398769	0.020497
10057	Hltf	9.20211	13.5813	4.82289	0.355112	-1.49366	0.00040043	0.020497
790	3110047P20Rik	84.9403	66.7459	103.135	1.54518	0.627779	0.000400705	0.020497
3755	C920021L13Rik	109.215	129.699	88.7312	0.684132	-0.547653	0.000400858	0.020497
9649	Gt(ROSA)26Sor	120.615	142.548	98.6822	0.692272	-0.530589	0.000414975	0.0211535
9976	Hipk4	296.517	239.082	353.952	1.48047	0.566052	0.000422156	0.0214535
15843	Pcbp4	5.15339	1.92588	8.38089	4.35172	2.12159	0.000428653	0.0217171
5345	Ctsa	1276.57	1509.73	1043.42	0.691131	-0.532969	0.00043418	0.0219233
8164	Gm10658	61.5228	74.6387	48.4068	0.648548	-0.624714	0.000435369	0.0219233
10664	Iqcg	450.943	516.606	385.281	0.745793	-0.423154	0.000447952	0.0224885
4913	Cnnm2	78.5419	62.3206	94.7632	1.52058	0.604618	0.000457403	0.0228601
17164	Ptger1	1078.97	1229.9	928.032	0.754556	-0.406299	0.000458113	0.0228601
11062	Kifc2	6.81704	3.18886	10.4452	3.27553	1.71173	0.00047264	0.0235142
20221	Sycp3	42.5449	55.0301	30.0597	0.546242	-0.872389	0.000484815	0.0240477
3847	Camkv	14.6582	8.93604	20.3804	2.28069	1.18947	0.000490453	0.0242299
21355	Trhde	11.8001	6.91079	16.6894	2.41497	1.27201	0.000491414	0.0242299
18686	Sez6l	12.1644	7.00987	17.3189	2.47064	1.30488	0.000506241	0.0248869
21651	Tuba1a	110.02	131.053	88.9861	0.679009	-0.558498	0.000509313	0.0249639
4356	Cdca7l	18.7796	25.1581	12.4011	0.492926	-1.02056	0.000515058	0.025171
16873	Prkcb	16.2306	10.3489	22.1123	2.13669	1.09538	0.000523895	0.0254911
20719	Thpo	59.2892	46.3911	72.1872	1.55606	0.637897	0.000525891	0.0254911
6162	Dnmt3a	17.7002	11.4441	23.9563	2.09333	1.0658	0.000526223	0.0254911
8516	Gm15471	49.4171	60.6302	38.204	0.630114	-0.666314	0.000528519	0.0255268
23150	Zfp648	16.3017	9.07641	23.5269	2.5921	1.37412	0.000530043	0.0255268
3384	Bcas1	21.4514	28.1327	14.7701	0.525015	-0.929569	0.000536025	0.0257401
5760	Dcst1	57.8448	44.6444	71.0452	1.59136	0.670259	0.000540187	0.0258649
8775	Gm2518	177.444	206.765	148.122	0.716378	-0.481208	0.000542811	0.0259157
309	1700034P13Rik	109.491	83.6577	135.323	1.61758	0.69384	0.000552192	0.0262878
22990	Zfp276	62.702	83.751	41.653	0.497344	-1.00768	0.000556016	0.026325
7492	Fkbp3	94.6321	111.869	77.3949	0.691834	-0.531502	0.000556151	0.026325
5396	Cx3cr1	23.3336	33.0153	13.6519	0.413501	-1.27404	0.00056362	0.0266026
10808	Jhdm1d	3.79792	6.41639	1.17944	0.183816	-2.44366	0.000567231	0.0266584
6605	Eif4a2	25.6461	33.1919	18.1003	0.545321	-0.874823	0.000568022	0.0266584
23340	Zmat5	163.835	127.747	199.923	1.56499	0.646155	0.000574844	0.0269024
13512	Mxd3	526.25	619.485	433.015	0.698992	-0.516652	0.000577026	0.0269284
8494	Gm15217	7.51307	11.4059	3.62022	0.317399	-1.65563	0.000582959	0.0271289
6083	Dnaaf2	469.112	404.067	534.157	1.32195	0.402669	0.000584972	0.0271463
7424	Fgf13	15.6896	9.89839	21.4808	2.17013	1.11778	0.000599875	0.0277601
9667	Gtf2ird2	12.3487	17.172	7.52544	0.438239	-1.19021	0.000610999	0.0281961
22483	Vrk2	32.1292	40.7245	23.5338	0.577879	-0.79116	0.000617978	0.028439
9308	Gnb1	18.7788	12.5333	25.0243	1.99662	0.997558	0.00062299	0.0285903
11365	LOC100504703	33.6459	24.8499	42.4419	1.70793	0.77225	0.000627858	0.0286941
17715	Rfxank	483.86	554.277	413.444	0.745916	-0.422915	0.000628716	0.0286941
11036	Kif20a	375.231	429.512	320.95	0.747243	-0.42035	0.000632167	0.0287723
6202	Dpcd	1.63322	3.26644	0	0	#NAME?	0.000640011	0.0290495
10629	Ints2	11.8211	16.6917	6.95045	0.416401	-1.26396	0.000643568	0.0291311
19818	Spp1	14.2137	23.5361	4.89127	0.20782	-2.26659	0.000648948	0.0292946
445	1700120C14Rik	103.904	122.836	84.9717	0.691747	-0.531683	0.000656332	0.0295474
13856	Nell2	4.20326	1.42705	6.97948	4.89083	2.29008	0.000677235	0.0304059
2600	Ap1g2	96.7232	115.313	78.1332	0.677574	-0.561549	0.000696286	0.0311767
16338	Pkd2	64.41	50.2654	78.5547	1.5628	0.644133	0.000698344	0.0311845
2149	Adcy1	11.4881	6.56591	16.4102	2.49931	1.32153	0.000731728	0.0325875
9303	Gnas	94.8811	63.0527	126.71	2.00958	1.00689	0.000745326	0.0331041
22889	Zcwpw1	3.96404	6.58444	1.34363	0.204061	-2.29292	0.000751374	0.0332835
12286	Mettl3	54.6018	66.2737	42.9299	0.647767	-0.626453	0.000764013	0.0336359
5791	Ddn	57.3167	44.5418	70.0916	1.57361	0.654082	0.00076539	0.0336359
16228	Pi4kb	119.198	140.217	98.1786	0.70019	-0.514182	0.000765421	0.0336359
20747	Tigd5	35.7567	26.6172	44.8962	1.68673	0.754233	0.000768569	0.0336725
15773	Paqr4	66.1486	86.0583	46.239	0.537299	-0.896204	0.00077032	0.0336725
13934	Nhp2	28.1434	36.2849	20.0019	0.551246	-0.859232	0.000773953	0.0337423
16502	Pmel	28.2463	36.0883	20.4042	0.565396	-0.822666	0.000788841	0.0343011
21703	Txndc11	142.69	118.884	166.496	1.40049	0.48593	0.00081084	0.0351654
12104	Mb21d1	10.187	14.6033	5.77072	0.395165	-1.33947	0.000815186	0.0352616
19569	Snrnp70	137.443	107.752	167.133	1.55109	0.633285	0.000819136	0.0353402
19022	Slc25a23	5.42583	2.14196	8.7097	4.06623	2.02369	0.000827227	0.0355965
9395	Gpd1	15.3149	20.9469	9.68277	0.462252	-1.11325	0.00084976	0.0364715
8625	Gm17801	47.463	58.0757	36.8504	0.634524	-0.656254	0.000862499	0.0369226
11418	Las1l	22.2599	15.3072	29.2126	1.90843	0.932384	0.000875677	0.0373901
22524	Wasf1	6.16856	2.59986	9.73727	3.74531	1.90508	0.000880544	0.0374838
16222	Phyhipl	254.77	292.753	216.788	0.740515	-0.433399	0.000882397	0.0374838
22061	Vat1	42.3956	52.0398	32.7515	0.629355	-0.668054	0.000909573	0.0385394
8172	Gm10684	6.44701	10.3942	2.49984	0.240504	-2.05587	0.000926383	0.0391515
11564	Lilrb4	1.79391	3.38454	0.203274	0.0600598	-4.05746	0.0009346	0.0393983
10295	Htra2	22.0146	28.5929	15.4362	0.539861	-0.889339	0.000941746	0.0395841
3790	Cacnb4	14.4014	19.5823	9.22043	0.470854	-1.08665	0.000943788	0.0395841
20599	Tesk1	24.8302	33.6702	15.9902	0.474907	-1.07428	0.000948429	0.0396783
15666	Ovol1	20.9078	27.1423	14.6732	0.540605	-0.887354	0.000962076	0.0401479
766	2900079G21Rik	565.423	465.139	665.706	1.4312	0.517226	0.000970782	0.040374
4319	Cdan1	89.5566	106.02	73.0934	0.689432	-0.53652	0.000972368	0.040374
21150	Tnfaip2	12.9888	17.8433	8.13429	0.455875	-1.13329	0.00101472	0.0420272
16171	Phf10	27.6925	34.7987	20.5863	0.591584	-0.757345	0.00102349	0.0422846
21689	Tvp23a	363.365	414.393	312.337	0.753723	-0.407894	0.00103232	0.0425434
17323	Rab11b	60.4804	72.8398	48.121	0.660642	-0.598059	0.00104238	0.0428515
19299	Slit2	13.4015	8.31785	18.4852	2.22235	1.15209	0.00104749	0.0429549
21367	Trim13	10.781	15.2102	6.35181	0.4176	-1.2598	0.00106759	0.0436708
10116	Hnrpdl	14.218	8.80657	19.6295	2.22896	1.15637	0.00107768	0.0439656
3362	Baz1b	31.5895	39.8422	23.3368	0.585729	-0.771695	0.0010801	0.0439656
17226	Ptprg	3.39551	1.15495	5.63608	4.87993	2.28686	0.001091	0.0443003
20600	Tesk2	32.7173	44.4349	20.9997	0.472596	-1.08132	0.00109539	0.04437
16638	Pou3f1	6.95747	3.27218	10.6428	3.2525	1.70155	0.00109939	0.0444235
9489	Gpr62	191.215	220.898	161.532	0.731251	-0.451562	0.0011121	0.0448275
11532	Lgi4	6.80249	10.3109	3.29412	0.31948	-1.6462	0.00112375	0.0451875
5174	Crebzf	12.9178	8.04134	17.7942	2.21284	1.1459	0.00113305	0.0454511
9931	Hexim1	83.4095	98.6147	68.2043	0.691624	-0.53194	0.00114037	0.0455896
7251	Farp2	36.1194	45.1475	27.0912	0.60006	-0.736822	0.00114201	0.0455896
11759	Lrrc59	28.3749	36.1015	20.6483	0.57195	-0.80604	0.00114779	0.0457103
15723	Pafah1b1	22.2364	15.3412	29.1316	1.89891	0.925173	0.00115408	0.0458507
12097	Matn4	11.8898	16.389	7.39056	0.450947	-1.14897	0.00116212	0.0460288
10209	Hs3st4	29.7953	22.1486	37.4421	1.69049	0.757445	0.00116413	0.0460288
18469	Sdccag3	154.619	179.176	130.062	0.725891	-0.462176	0.00118056	0.0464623
19122	Slc35e2	28.0438	35.4742	20.6134	0.581082	-0.783186	0.0011807	0.0464623
21509	Tsc2	456.032	518.245	393.82	0.759911	-0.396098	0.00118942	0.0466945
96	1600012H06Rik	105.864	124.25	87.4779	0.704046	-0.506259	0.00120136	0.0470519
15607	Ormdl2	261.046	298.396	223.696	0.749661	-0.41569	0.00120789	0.0471958
208	1700018L02Rik	193.886	224.083	163.688	0.730482	-0.453079	0.00121924	0.0475042
9049	Gm5901	107.032	77.19	136.873	1.7732	0.826357	0.00122151	0.0475042
13506	Mvd	9.31705	13.1663	5.46784	0.415291	-1.2678	0.00124279	0.0481353
14213	Nrxn3	4.41575	1.6469	7.18459	4.36249	2.12515	0.00124355	0.0481353
18435	Scn9a	37.378	27.8756	46.8803	1.68177	0.749978	0.0012544	0.0482793
18157	Rrbp1	143.895	186.695	101.094	0.541493	-0.884985	0.00125562	0.0482793
7982	Gins2	11.4713	15.9701	6.97256	0.436602	-1.19561	0.00125609	0.0482793
7243	Fanci	408.008	463.869	352.148	0.759154	-0.397536	0.00125893	0.0482793
4009	Ccdc127	8.75439	12.9981	4.51066	0.347024	-1.52689	0.00126562	0.0483514
19397	Smpd4	109.856	128.773	90.9393	0.706197	-0.501858	0.00126665	0.0483514
2521	Ankrd24	94.1665	77.2641	111.069	1.43752	0.523585	0.00127401	0.0485209
3195	B4galt3	76.6393	90.6923	62.5864	0.690096	-0.535131	0.00134802	0.0512216
23418	Zzz3	58.5639	46.7899	70.3379	1.50327	0.588105	0.00137828	0.0522516
14342	Nxnl1	3.30596	5.63121	0.980703	0.174155	-2.52156	0.00140288	0.0530628
5435	Cyba	2.56857	4.52617	0.610961	0.134984	-2.88914	0.00144461	0.0545168
4537	Cept1	3.39313	5.62451	1.16174	0.20655	-2.27543	0.00148893	0.0560618
511	2010001M06Rik	61.2843	73.3611	49.2074	0.670756	-0.576141	0.0015498	0.0582211
12091	Mat2a	183.908	155.546	212.27	1.36468	0.448561	0.00156134	0.058522
8058	Glt25d1	274.554	236.528	312.579	1.32153	0.402212	0.00158841	0.0594023
13876	Neurod2	50.1987	27.2127	73.1848	2.68936	1.42727	0.00160567	0.0599125
22488	Vsig2	490.785	397.708	583.862	1.46807	0.553917	0.00165897	0.0617623
1983	Acmsd	31.1167	23.114	39.1194	1.69246	0.759119	0.00167392	0.0621788
13193	Mphosph8	55.707	67.2403	44.1736	0.656952	-0.606141	0.00168372	0.062403
21968	Usp14	84.578	99.7168	69.4393	0.696365	-0.522085	0.0016997	0.0628547
22791	Ywhah	49.1233	30.4083	67.8382	2.23091	1.15763	0.00171488	0.063275
10613	Inppl1	10.2416	14.5045	5.97869	0.412195	-1.2786	0.00173513	0.0638798
22863	Zc3h6	56.0736	67.2971	44.8501	0.666449	-0.585435	0.00174607	0.0641399
12183	Mdk	18.8047	13.0146	24.5949	1.8898	0.918234	0.00177508	0.0650615
14354	Nyap1	5.69162	2.50085	8.88239	3.55174	1.82853	0.00178225	0.0651801
12001	Map3k10	19.9243	13.6411	26.2075	1.92122	0.942021	0.00178918	0.0652335
8660	Gm19897	2055.14	2296.89	1813.4	0.789499	-0.34099	0.00179159	0.0652335
10800	Jakmip1	5.49385	2.51654	8.47117	3.3662	1.75112	0.00179621	0.0652583
1576	9530027J09Rik	163.888	189.585	138.192	0.72892	-0.456167	0.00181906	0.065944
3874	Capns1	3.07014	0.949225	5.19106	5.46873	2.45121	0.00182698	0.0660863
13611	Mypop	17.2157	22.7398	11.6917	0.514152	-0.959732	0.0018416	0.0664702
11502	Leng1	320.424	364.87	275.978	0.756374	-0.402828	0.00185959	0.0669735
4266	Cd300lf	2.1876	4.17193	0.203274	0.0487244	-4.35921	0.00187096	0.0670958
3020	Atp1a3	38.322	25.4095	51.2345	2.01635	1.01175	0.00187159	0.0670958
11134	Klhl34	538.647	428.541	648.753	1.51386	0.598235	0.00187513	0.0670958
20534	Tcte1	809.493	710.946	908.04	1.27723	0.353017	0.00189566	0.0676839
3838	Camk2b	21.7772	13.4737	30.0807	2.23255	1.15869	0.00191959	0.068307
13647	Nab2	11.948	17.8687	6.02728	0.337309	-1.56786	0.00192135	0.068307
2081	Adam17	54.4581	69.5055	39.4106	0.567015	-0.818542	0.00193687	0.0687113
11988	Map1b	39.722	30.4855	48.9584	1.60595	0.683431	0.00194393	0.0688142
520	2010016I18Rik	1.69051	3.19999	0.181041	0.0565756	-4.14368	0.00194931	0.0688578
16510	Pmp22	2.0126	3.62984	0.395362	0.10892	-3.19866	0.00196115	0.069121
11115	Klhl14	18.872	13.1943	24.5498	1.86063	0.895795	0.00196511	0.069121
19005	Slc24a5	488.348	551.001	425.695	0.772585	-0.372235	0.00199949	0.0701813
17357	Rab37	1.31445	2.62889	0	0	#NAME?	0.00202912	0.0709659
21227	Tom1l1	30.9364	38.4818	23.3909	0.607843	-0.71823	0.00203306	0.0709659
13123	Mmp24	634.419	713.86	554.977	0.777432	-0.363212	0.0020347	0.0709659
5563	Cyr61	5.35201	8.15601	2.54801	0.312409	-1.67849	0.00205255	0.0714383
17052	Prss8	10.5974	14.6256	6.56912	0.449151	-1.15473	0.0020649	0.0716075
20499	Tcf12	8.54873	4.84575	12.2517	2.52834	1.33819	0.00206606	0.0716075
2720	Arf3	125.612	92.6557	158.569	1.71138	0.775157	0.00208407	0.072081
3150	B230209E15Rik	15.3116	9.99495	20.6283	2.06387	1.04535	0.00210273	0.0725748
22086	Vgf	49.4794	38.9433	60.0155	1.5411	0.623962	0.00211055	0.0726934
5311	Ctdsp1	9.53018	13.4265	5.63388	0.41961	-1.25288	0.00213243	0.0732944
13920	Ngef	9.0114	5.19265	12.8301	2.47083	1.30499	0.00213748	0.073316
10864	Kcmf1	4.09845	1.52836	6.66853	4.36318	2.12538	0.00215498	0.0737635
12209	Med19	27.8762	35.2854	20.4671	0.580046	-0.78576	0.00217668	0.0743376
19590	Snw1	37.0955	45.7931	28.3979	0.620135	-0.689345	0.00218073	0.0743376
2197	Adra2c	14.3938	9.34581	19.4418	2.08027	1.05677	0.00223682	0.0760931
19256	Slc8a2	7.22371	3.81175	10.6357	2.79024	1.48039	0.00227213	0.0771359
22474	Vps4b	1.29354	2.58709	0	0	#NAME?	0.00227719	0.0771497
6846	Esam	40.4685	31.6163	49.3207	1.55998	0.641525	0.00228241	0.0771687
6859	Esrra	16.604	21.6523	11.5557	0.533695	-0.905912	0.00229052	0.0772853
21165	Tnfrsf18	145.006	170.133	119.879	0.704616	-0.505092	0.00234448	0.0789451
11728	Lrrc26	100.004	83.3147	116.694	1.40064	0.486086	0.00237562	0.0798313
20176	Surf4	92.9064	107.82	77.9925	0.723358	-0.467219	0.00240869	0.0807788
3185	B430010I23Rik	78.9973	93.99	64.0047	0.680974	-0.554328	0.00243873	0.0816211
3531	Bop1	69.6165	83.5817	55.6514	0.665832	-0.58677	0.00248382	0.0829627
11227	Kras	35.5497	43.5549	27.5446	0.632411	-0.661067	0.00250432	0.0834792
12006	Map3k15	1907.58	2130.28	1684.87	0.790914	-0.338407	0.00256088	0.085193
23040	Zfp385c	721.944	810.955	632.934	0.78048	-0.357567	0.00257632	0.0853696
12126	Mbp	16.0384	8.92752	23.1493	2.59303	1.37464	0.0025765	0.0853696
2226	Agap1	5.00277	2.35247	7.65308	3.25321	1.70186	0.00258852	0.0855968
16680	Ppib	117.525	135.658	99.3915	0.732661	-0.448783	0.00260366	0.0859259
4094	Ccdc66	21.7204	27.6786	15.7622	0.569473	-0.8123	0.00261119	0.0859918
17684	Rev1	64.1654	76.0767	52.2541	0.68686	-0.541911	0.00261603	0.0859918
10182	Hps3	15.8423	20.6918	10.9927	0.531258	-0.912516	0.00263101	0.0863129
8032	Glipr1	199.429	228.027	170.831	0.749169	-0.416636	0.00265751	0.0870098
609	2310050B05Rik	684.587	600.176	768.998	1.28129	0.357593	0.00268398	0.087431
19211	Slc5a2	342.032	387.776	296.289	0.764072	-0.388219	0.00268591	0.087431
19605	Snx22	4843.43	5412.4	4274.47	0.789754	-0.340524	0.00268621	0.087431
19858	Sptan1	19.3356	12.6304	26.0407	2.06174	1.04387	0.00270256	0.0877909
21566	Tsr3	118.128	144.937	91.3185	0.630056	-0.666447	0.00271932	0.0881622
19240	Slc7a10	225.419	255.828	195.01	0.76227	-0.391626	0.00273676	0.0885164
784	3110035E14Rik	12.3424	17.087	7.59783	0.444656	-1.16924	0.00274092	0.0885164
7225	Fam86	242.461	275.762	209.16	0.758481	-0.398815	0.00275046	0.0885956
17341	Rab24	89.807	105.081	74.5335	0.709299	-0.495535	0.00275407	0.0885956
4482	Celf4	65.4828	53.6751	77.2905	1.43997	0.526038	0.00277594	0.0891259
3995	Ccdc111	29.6086	36.8349	22.3823	0.607639	-0.718714	0.0028715	0.091843
13727	Ncdn	14.0705	9.14133	18.9996	2.07843	1.0555	0.00287165	0.091843
22790	Ywhag	40.8418	26.9211	54.7624	2.03418	1.02445	0.00291957	0.0931957
17541	Rbfox3	17.5363	12.136	22.9366	1.88996	0.918355	0.00296008	0.0943072
2630	Apbb1	8.75688	4.49651	13.0173	2.89497	1.53355	0.00298716	0.0949871
18335	Satb1	8.92487	5.22487	12.6249	2.4163	1.2728	0.00300736	0.0954464
16320	Pitpna	169.727	145.397	194.056	1.33466	0.416472	0.00303513	0.0958954
13391	Msx1as	138.173	167.276	109.071	0.65204	-0.616967	0.00303831	0.0958954
21622	Ttc9b	11.4915	7.29518	15.6878	2.15043	1.10463	0.00303888	0.0958954
3014	Atp13a2	12.7715	8.01241	17.5307	2.18794	1.12957	0.00305312	0.0961615
17390	Rabepk	6.40811	9.52337	3.29284	0.345764	-1.53214	0.00306606	0.0963859
14168	Nr2f1	35.4454	27.462	43.4288	1.58142	0.661216	0.00309101	0.0969862
2852	Arnt2	3.17442	1.03254	5.31631	5.14877	2.36423	0.00310676	0.0971148
19654	Sowahb	3.70813	1.06893	6.34732	5.93801	2.56998	0.00310683	0.0971148
6039	Dlgap3	26.6183	16.7894	36.4472	2.17084	1.11826	0.0031413	0.0980075
5759	Dcps	35.8575	44.0792	27.6358	0.626957	-0.673561	0.00316781	0.0984764
21629	Ttl	53.1328	63.3764	42.8893	0.676739	-0.563329	0.00317348	0.0984764
17147	Ptcd1	394.606	445.247	343.965	0.772525	-0.372347	0.00317417	0.0984764
13434	Mtmr11	24.4623	30.8795	18.0451	0.584372	-0.77504	0.00318431	0.0986065
11650	Loxl3	486.289	545.649	426.929	0.782425	-0.353977	0.00321082	0.0992418
1338	4933430I17Rik	2.01768	3.62881	0.406549	0.112034	-3.158	0.00322309	0.0994357
18228	Rundc3a	75.945	89.1869	62.7031	0.703053	-0.508296	0.00325275	0.100164
6143	Dnalc1	19.2392	12.0325	26.446	2.19789	1.13612	0.00326692	0.100414
8635	Gm19345	1.4536	2.72289	0.184302	0.0676863	-3.88499	0.00330938	0.101531
19261	Slc9a3r1	3.54775	5.73276	1.36274	0.237712	-2.07272	0.00333964	0.10227
19876	Srcin1	10.6426	5.85379	15.4315	2.63615	1.39843	0.00336764	0.102826
16189	Phf3	34.716	26.776	42.6559	1.59307	0.671807	0.00337024	0.102826
9849	Hcfc1r1	78.5519	92.0064	65.0974	0.707531	-0.499135	0.00337797	0.102873
19153	Slc39a1	2.94068	4.91184	0.969516	0.197384	-2.34093	0.00341043	0.103671
20011	Star	178.511	203.708	153.314	0.752617	-0.410012	0.00343445	0.10421
10459	Igsf6	20.1794	14.0998	26.259	1.86237	0.897143	0.00347478	0.105241
4620	Chfr	10.9651	14.893	7.03714	0.472513	-1.08157	0.00348468	0.105348
11572	Limk2	7.55042	10.7937	4.30711	0.399039	-1.3254	0.00349806	0.10556
18319	Sapcd1	8.761	12.2596	5.26242	0.42925	-1.22011	0.00353002	0.106077
5975	Dhrs7c	1.14269	0	2.28538	Inf	Inf	0.00354387	0.106077
20605	Tex10	36.1953	48.3799	24.0107	0.496295	-1.01073	0.00354392	0.106077
2033	Acta1	13.8498	8.97803	18.7216	2.08527	1.06023	0.00354575	0.106077
9336	Gnpnat1	20.0103	25.664	14.3565	0.559403	-0.83804	0.00354826	0.106077
10672	Iqsec2	6.45823	3.4319	9.48457	2.76365	1.46658	0.00355362	0.106077
12321	Mfsd3	20.4757	26.2056	14.7459	0.562702	-0.829556	0.00356946	0.106358
16958	Proz	209.437	180.743	238.131	1.31751	0.397816	0.00363346	0.108071
19317	Slx1b	32.0382	39.5493	24.527	0.620163	-0.689282	0.0036862	0.109443
1681	A630072M18Rik	28.1803	21.301	35.0596	1.64591	0.718889	0.00369398	0.109452
22710	Xkr4	5.9618	3.06854	8.85506	2.88576	1.52895	0.0036997	0.109452
17902	Rnf123	75.9104	88.7727	63.0482	0.710221	-0.49366	0.00377917	0.111408
3257	BC030500	57.7298	45.759	69.7006	1.52321	0.607116	0.00377927	0.111408
15802	Parpbp	425.032	556.508	293.556	0.527497	-0.922765	0.00382119	0.112443
17696	Rffl	39.658	48.0413	31.2748	0.650998	-0.619275	0.00384562	0.112962
20232	Sync	26.8941	33.6338	20.1543	0.599226	-0.738829	0.00392673	0.11514
3869	Capn5	6.21592	3.13028	9.30156	2.97148	1.57118	0.00395178	0.11567
6907	Exoc3l	84.3544	70.288	98.4208	1.40025	0.485685	0.00404844	0.11829
13441	Mtmr7	103.855	120.223	87.4864	0.727702	-0.458579	0.0040924	0.119364
14119	Nphp4	2.42259	0.608032	4.23715	6.96864	2.80088	0.00411661	0.119859
18005	Rp9	4.31615	1.98114	6.65117	3.35724	1.74728	0.00417363	0.121174
9617	Gsk3a	151.353	172.571	130.135	0.754094	-0.407183	0.00418587	0.121174
11039	Kif21b	11.8797	7.76482	15.9946	2.05987	1.04256	0.00419052	0.121174
19860	Sptbn1	13.5567	8.97657	18.1369	2.02047	1.01469	0.00419103	0.121174
5274	Cspg5	22.3441	14.3096	30.3786	2.12295	1.08607	0.0042217	0.121558
4507	Cep104	4.04146	6.36348	1.71944	0.270205	-1.88787	0.00422512	0.121558
10774	Itpka	28.5767	18.4592	38.6942	2.0962	1.06778	0.00422631	0.121558
16511	Pmpca	81.6202	95.0914	68.1491	0.71667	-0.480619	0.00423811	0.121686
23076	Zfp462	8.46505	4.98887	11.9412	2.39358	1.25917	0.00427283	0.12247
9343	Golga2	7.11619	4.01458	10.2178	2.54517	1.34776	0.00428523	0.122614
18040	Rpl23a	87.6008	73.1456	102.056	1.39524	0.480518	0.0043277	0.123616
18457	Scube3	44.6152	35.4466	53.7839	1.51732	0.60153	0.00439192	0.125234
3699	C2cd4b	73.9749	61.0961	86.8537	1.42159	0.507507	0.00441418	0.125652
17261	Pusl1	18.3243	23.9969	12.6518	0.527225	-0.92351	0.00442308	0.125672
13862	Nespas	39.0239	52.2332	25.8145	0.494216	-1.01679	0.00443005	0.125672
20697	Thbd	59.5283	49.0546	70.0019	1.42702	0.513006	0.00445381	0.12613
5176	Creg2	22.8552	17.2365	28.4739	1.65195	0.724173	0.00450508	0.127365
19346	Smarce1	17.6016	12.458	22.7452	1.82575	0.868486	0.00453584	0.128016
3778	Cacna1f	17.1121	12.1168	22.1073	1.82452	0.867514	0.00457195	0.128656
20236	Syne1	3.34776	1.29792	5.39759	4.15866	2.05612	0.00457404	0.128656
13857	Nemf	104.684	120.602	88.7659	0.736022	-0.44218	0.00458485	0.128741
10821	Jph4	13.9905	9.31458	18.6664	2.004	1.00288	0.00460537	0.129098
303	1700034G24Rik	12.4989	8.30204	16.6957	2.01104	1.00794	0.00461593	0.129176
17410	Rad23a	286.652	322.274	251.03	0.778935	-0.360425	0.00464774	0.129847
8520	Gm15612	5596.04	5001.55	6190.54	1.23772	0.307688	0.00472759	0.131647
22577	Wdr46	2.48311	4.21344	0.75278	0.178662	-2.4847	0.00473437	0.131647
6048	Dlx1	209.793	183.015	236.571	1.29263	0.370308	0.004736	0.131647
3837	Camk2a	19.1902	11.2257	27.1548	2.41899	1.2744	0.00474798	0.131758
11121	Klhl21	18.1354	11.5771	24.6938	2.13298	1.09287	0.00479137	0.13274
10466	Ik	29.3383	20.7884	37.8881	1.82256	0.865963	0.00481983	0.133306
6035	Dlg4	12.0061	7.08505	16.9271	2.38913	1.25649	0.00486463	0.134321
18662	Sertad2	4.53677	6.94682	2.12672	0.306143	-1.70772	0.00487374	0.134348
998	4930471I20Rik	145.326	124.617	166.035	1.33237	0.413992	0.00496792	0.136717
85	1500012K07Rik	99.6146	74.7285	124.501	1.66604	0.736425	0.004982	0.136877
11246	Krt20	24.1046	16.1225	32.0867	1.99018	0.992901	0.00504619	0.138411
5709	Dbc1	5.37986	2.02071	8.739	4.32471	2.1126	0.005092	0.139437
10581	Ina	110.627	93.4502	127.803	1.36761	0.451655	0.005166	0.141229
12274	Mettl17	9.51082	5.97152	13.0501	2.18539	1.12789	0.00520351	0.142021
22760	Ydjc	42.9858	34.4175	51.5542	1.49791	0.582948	0.00522397	0.142345
8544	Gm16062	333.143	373.729	292.556	0.782803	-0.353278	0.00523806	0.142494
9566	Grin1	13.1446	8.83206	17.4572	1.97657	0.983002	0.00528913	0.143648
3336	Bai1	19.8908	13.9846	25.797	1.84468	0.883367	0.00532949	0.144507
20254	Sypl	6.03661	3.12695	8.94627	2.86102	1.51653	0.00547951	0.148254
4873	Cml1	5.45185	7.92691	2.97679	0.37553	-1.413	0.00549446	0.148254
17313	R3hcc1	7.01776	4.05145	9.98408	2.46432	1.30119	0.00549454	0.148254
10190	Hras1	6.61454	3.2881	9.94099	3.02333	1.59614	0.00555009	0.14951
1313	4933417D19Rik	172.884	150.697	195.07	1.29444	0.372333	0.00556577	0.149688
3970	Cbx4	4.4197	2.07466	6.76473	3.26065	1.70516	0.00562945	0.151156
13715	Ncam1	67.8857	50.0073	85.7641	1.71503	0.778235	0.00568464	0.152391
19421	Snap25	12.3103	6.81329	17.8073	2.61361	1.38605	0.00576548	0.154298
7236	Fanca	356.494	400.649	312.34	0.779586	-0.35922	0.00577443	0.154298
9929	Hexb	54.4869	64.2095	44.7643	0.69716	-0.520438	0.00580763	0.154835
19663	Sox15	11.6456	15.5682	7.72291	0.496069	-1.01139	0.0058132	0.154835
18505	Sec22c	3.92137	6.42873	1.41401	0.219952	-2.18474	0.00584395	0.155404
14109	Npc2	9.96553	14.0405	5.89057	0.419542	-1.25311	0.00588585	0.156268
10115	Hnrnpul2	31.5782	24.4485	38.7079	1.58324	0.662881	0.00590044	0.156404
8608	Gm17296	28.876	22.2495	35.5026	1.59566	0.674156	0.00591164	0.156451
6550	Egr4	9.18014	5.77262	12.5877	2.18058	1.12471	0.00592327	0.156509
9469	Gpr26	5.47072	2.79852	8.14292	2.90972	1.54088	0.00597666	0.157668
5077	Cox20	265.033	297.632	232.434	0.780943	-0.356711	0.00599592	0.15773
3821	Calm1	18.9744	11.5336	26.4151	2.29027	1.19552	0.00599807	0.15773
20461	Tbrg1	17.5556	22.3574	12.7538	0.570449	-0.809829	0.00606697	0.159289
22686	Wsb1	2.66489	4.42457	0.905207	0.204586	-2.28922	0.00609031	0.159649
3165	B3galnt2	159.801	181.6	138.001	0.759917	-0.396086	0.00614473	0.160821
18590	Serhl	752.582	835.245	669.919	0.802063	-0.318213	0.00619537	0.161891
3227	BC016423	39.4958	47.3583	31.6332	0.667955	-0.582177	0.00627027	0.163471
14220	Nsg2	6.3945	3.00341	9.78559	3.25816	1.70406	0.0062756	0.163471
16796	Pqlc1	14.3859	9.86033	18.9114	1.91793	0.93955	0.00630562	0.163996
11031	Kif18b	3.50646	5.64466	1.36827	0.2424	-2.04454	0.0063367	0.164546
23202	Zfp772	11.1001	14.7951	7.40515	0.500515	-0.998514	0.00635714	0.164738
10953	Kcns2	20.935	15.6696	26.2004	1.67205	0.741617	0.00637273	0.164738
16597	Polr2l	3.33002	5.2963	1.36374	0.25749	-1.95741	0.00638126	0.164738
20589	Tep1	27.3238	33.6131	21.0345	0.625783	-0.676265	0.00638386	0.164738
3695	C2cd2	51.1246	41.4758	60.7733	1.46527	0.551167	0.0063947	0.16476
8600	Gm16973	168.733	191.627	145.839	0.761057	-0.393924	0.0064556	0.165558
1435	5930403L14Rik	6.37099	9.24556	3.49641	0.378171	-1.40289	0.00645977	0.165558
18844	Sipa1	20.1982	14.8453	25.5511	1.72115	0.783375	0.00646537	0.165558
2372	Aldoa	17.8835	12.8605	22.9065	1.78115	0.832811	0.00646561	0.165558
10924	Kcnk12	12.4703	8.34495	16.5957	1.98871	0.991835	0.00647868	0.165636
13956	Nipbl	18.2274	22.9396	13.5152	0.589164	-0.763259	0.00649595	0.165822
3473	Bin2	4.65404	6.99481	2.31327	0.330713	-1.59635	0.00651284	0.165997
19870	Sqle	39.9138	47.7519	32.0757	0.671716	-0.574077	0.00657259	0.167263
13583	Myo1d	9.9711	6.34668	13.5955	2.14215	1.09906	0.00661065	0.167973
9266	Gm9899	68.4703	56.4381	80.5026	1.42639	0.512367	0.00663818	0.16838
6676	Emc9	19.9925	25.2063	14.7787	0.586311	-0.770262	0.00664699	0.16838
9352	Golph3	11.8019	7.68301	15.9208	2.07221	1.05117	0.00666068	0.168469
21788	Ube2ql1	27.2108	20.778	33.6435	1.61919	0.695272	0.00672143	0.169747
9624	Gss	122.518	105.271	139.765	1.32767	0.408891	0.0067341	0.169808
2840	Armc5	21.2723	26.6079	15.9367	0.598948	-0.739497	0.00674831	0.169908
8928	Gm4980	86.5535	72.527	100.58	1.38679	0.471754	0.00677934	0.17043
4108	Ccdc80	24.36	30.321	18.3991	0.606811	-0.720681	0.0068135	0.171029
3667	C1qa	2.10219	3.60573	0.598637	0.166023	-2.59054	0.00685198	0.171604
19208	Slc5a10	5.67163	8.21884	3.12441	0.380153	-1.39535	0.00685727	0.171604
20060	Stk35	38.6235	46.2787	30.9683	0.66917	-0.579556	0.00686746	0.171604
15991	Pde4dip	20.2976	25.5567	15.0384	0.588434	-0.765048	0.00695677	0.173118
21008	Tmem240	4.45232	2.10988	6.79475	3.22045	1.68726	0.00695871	0.173118
16154	Pgr	167.268	144.461	190.075	1.31575	0.39589	0.00695941	0.173118
2494	Ank3	2.54082	0.808965	4.27268	5.28167	2.40099	0.00699857	0.173722
8548	Gm16130	26.0228	32.071	19.9747	0.622828	-0.683094	0.00700468	0.173722
10667	Iqck	257.361	288.436	226.286	0.784528	-0.350102	0.00708022	0.175238
18780	Sh3tc1	2.22583	3.89875	0.552907	0.141816	-2.81791	0.00708694	0.175238
6642	Ell	3.79513	1.64328	5.94699	3.61898	1.85558	0.00713962	0.176225
5377	Cul3	2.7805	0.91971	4.64129	5.04647	2.33527	0.00716019	0.176225
4192	Ccpg1	169.28	191.89	146.67	0.764344	-0.387706	0.00716887	0.176225
18805	Shisa7	19.7462	14.8321	24.6602	1.66262	0.733459	0.00716943	0.176225
671	2610020C07Rik	313.714	350.234	277.193	0.791451	-0.337427	0.00719295	0.176362
6457	Echdc1	139.362	157.901	120.824	0.765187	-0.386116	0.00719629	0.176362
17473	Rapgef3	9.58821	12.7126	6.46384	0.508461	-0.975792	0.00727201	0.177955
21663	Tubb3	30.6136	22.6006	38.6266	1.7091	0.773236	0.00731937	0.178222
6986	Fahd1	20.6377	15.3578	25.9175	1.68758	0.75496	0.00732478	0.178222
15663	Ovca2	27.3253	33.6783	20.9724	0.622729	-0.683323	0.00732507	0.178222
17607	Rcbtb2	1.03172	2.06343	0	0	#NAME?	0.00732596	0.178222
20847	Tmco1	3.87199	5.97141	1.77257	0.296842	-1.75223	0.00738026	0.17902
8947	Gm5105	2.64985	0.954016	4.34568	4.55514	2.1875	0.00739029	0.17902
11569	Limd2	94.2931	108.665	79.9212	0.735482	-0.443238	0.00739118	0.17902
13470	Muc6	30.6345	23.4395	37.8296	1.61393	0.690577	0.00745457	0.179778
15763	Papd7	14.0014	9.64937	18.3535	1.90204	0.927549	0.00747738	0.179778
14285	Nudt17	8.69635	11.8411	5.5516	0.468841	-1.09283	0.00747901	0.179778
21993	Usp34	508.076	564.655	451.498	0.7996	-0.32265	0.00748476	0.179778
12277	Mettl20	15.9599	20.3905	11.5293	0.565427	-0.822587	0.00748824	0.179778
4468	Cebpd	5.0044	7.49326	2.51555	0.335708	-1.57472	0.0074931	0.179778
3077	Atp6v1g2	10.3469	6.55424	14.1395	2.1573	1.10923	0.00749846	0.179778
23406	Zswim8	11.9142	15.7161	8.11233	0.516179	-0.954058	0.00754137	0.180546
2872	Arsa	68.2162	79.0175	57.4149	0.72661	-0.460747	0.00756696	0.18076
4300	Cd72	186.606	209.271	163.942	0.783399	-0.352181	0.00759229	0.18076
20892	Tmem129	5.66511	3.0248	8.30541	2.74577	1.45721	0.00759464	0.18076
20668	Tgfbr2	2.99296	4.84217	1.14376	0.236208	-2.08187	0.00761921	0.18076
2634	Apc	8.89331	5.60615	12.1805	2.1727	1.11949	0.00762251	0.18076
14170	Nr2f6	39.9504	32.3047	47.5962	1.47335	0.559104	0.0076241	0.18076
7832	Gas6	67.3634	56.4376	78.2893	1.38718	0.472158	0.00762668	0.18076
16565	Pold4	1.0322	0	2.06439	Inf	Inf	0.00766476	0.181403
21083	Tmem79	27.9273	33.9959	21.8587	0.64298	-0.637154	0.00770761	0.181937
5837	Dear1	273.604	230.538	316.67	1.37362	0.457978	0.00771938	0.181937
18841	Simc1	32.3989	40.3055	24.4924	0.607669	-0.718643	0.00772028	0.181937
17862	Rmdn3	7.05986	9.91939	4.20034	0.423447	-1.23975	0.00780245	0.183612
6717	Eno4	25.2023	19.1391	31.2655	1.6336	0.708052	0.00781986	0.183761
7481	Fitm1	10.8918	16.2893	5.49433	0.337297	-1.56791	0.00787044	0.184688
2002	Acox1	103.686	118.527	88.8447	0.749573	-0.415859	0.00790922	0.185335
13617	Myt1l	32.1027	24.9797	39.2257	1.5703	0.651044	0.00797751	0.186664
20368	Tas1r1	150.699	130.649	170.749	1.30692	0.386174	0.00798846	0.186664
519	2010015L04Rik	2.62318	4.4712	0.775153	0.173366	-2.52811	0.00810015	0.189007
8125	Gm10432	17.9292	22.4984	13.3599	0.593818	-0.751907	0.00817554	0.190498
16762	Ppp2r2c	7.26254	4.3248	10.2003	2.35855	1.2379	0.00820008	0.190802
13577	Myo18a	22.1842	27.5368	16.8315	0.611237	-0.710196	0.00824667	0.191616
12231	Mef2d	5.4011	2.75387	8.04833	2.92256	1.54723	0.00832677	0.193149
1203	4931403E22Rik	311.893	348.064	275.723	0.79216	-0.336136	0.00833596	0.193149
16268	Pik3c2a	10.7345	14.4779	6.99102	0.482875	-1.05028	0.00836757	0.193611
18368	Scarb1	14.2591	10.0106	18.5077	1.84881	0.8866	0.00843657	0.194919
3691	C230052I12Rik	4.29529	6.54049	2.05009	0.313445	-1.67371	0.00844765	0.194919
3027	Atp2a2	33.0463	26.259	39.8335	1.51694	0.601166	0.00848183	0.195436
2929	Asic2	94.0863	80.5277	107.645	1.33674	0.418721	0.00853462	0.196379
19701	Spag5	5.78609	8.27707	3.29511	0.398102	-1.32879	0.00856786	0.196614
3678	C1qtnf4	16.9815	12.3101	21.6529	1.75895	0.814718	0.00856854	0.196614
20262	Syt14	1.04778	0	2.09557	Inf	Inf	0.00866529	0.198537
21228	Tom1l2	8.83104	4.84868	12.8134	2.64266	1.40199	0.00868216	0.198537
5149	Cpxm2	6.03539	8.57806	3.49273	0.40717	-1.2963	0.00868833	0.198537
17043	Prss50	25.2492	30.8155	19.6829	0.638735	-0.646711	0.00871548	0.198665
4859	Cluap1	4.65606	6.98993	2.3222	0.33222	-1.58979	0.0087179	0.198665
8029	Gli1	5.19463	7.6683	2.72096	0.354832	-1.49479	0.0087498	0.199118
19961	Ssx2ip	1.48406	0.230448	2.73767	11.8798	3.57044	0.00879517	0.199876
1589	9630028B13Rik	1.56121	2.91914	0.203274	0.0696351	-3.84404	0.00889113	0.20178
15697	P4ha3	2.65719	4.32703	0.987351	0.228182	-2.13174	0.00893598	0.20252
5201	Crmp1	13.7778	9.61126	17.9444	1.86702	0.900738	0.00896912	0.202823
16837	Prdx6	2.07597	3.5945	0.557431	0.155079	-2.68893	0.00897383	0.202823
20442	Tbc1d9b	4.37352	2.18105	6.56599	3.01047	1.58999	0.00906341	0.204569
1141	4930557J02Rik	1.63264	2.86878	0.3965	0.138212	-2.85505	0.00908209	0.204712
21062	Tmem55b	770.342	853.678	687.007	0.804762	-0.313366	0.00913432	0.205609
16201	Phkg2	17.8672	22.4285	13.306	0.593261	-0.753262	0.00917163	0.206169
23031	Zfp36l1	4.07581	6.23385	1.91777	0.307638	-1.70069	0.00926031	0.20788
21366	Trim12c	20.4274	28.5396	12.3153	0.431515	-1.21252	0.00929606	0.2084
819	4732415M23Rik	6.96331	4.12881	9.79781	2.37304	1.24673	0.00933758	0.209048
3770	Cabyr	258.403	228.635	288.171	1.2604	0.333876	0.00937877	0.209687
10058	Hlx	2.35042	3.94466	0.756181	0.191697	-2.3831	0.00942388	0.210412
3759	Cab39	24.3766	18.5614	30.1917	1.62658	0.701845	0.00943738	0.210429
1683	A630075F10Rik	12.7452	17.3379	8.15263	0.470221	-1.08859	0.00945759	0.210597
8682	Gm20324	1.43853	0.184	2.69306	14.6362	3.87147	0.00947788	0.210765
18296	Samd11	566.86	627.945	505.775	0.805444	-0.312144	0.00950749	0.21114
3071	Atp6v1c2	8.12174	11.2157	5.02775	0.448277	-1.15754	0.0097568	0.216253
3908	Carm1	185.89	208.643	163.137	0.781899	-0.354946	0.00976382	0.216253
6847	Esco1	5.43631	7.75487	3.11774	0.402036	-1.3146	0.00979733	0.216705
22094	Vim	7.22785	10.3448	4.11089	0.397387	-1.33138	0.00988596	0.218374
21287	Tpra1	8.82404	11.7992	5.84892	0.495706	-1.01244	0.00994202	0.21932
23180	Zfp710	29.4695	35.6066	23.3324	0.655284	-0.609808	0.00995886	0.2194
22510	Vwa7	27.0141	33.5873	20.4408	0.608587	-0.716464	0.00998093	0.219594
783	3110021N24Rik	126.738	109.338	144.137	1.31827	0.398648	0.0100316	0.219823
1728	A930016O22Rik	14.7009	20.2481	9.15367	0.452075	-1.14537	0.0100324	0.219823
15694	P2ry6	5.07017	7.40153	2.73881	0.370032	-1.43428	0.0100602	0.219823
9123	Gm6756	9.25643	5.91622	12.5966	2.12917	1.09029	0.0100609	0.219823
636	2410017I17Rik	11.6075	17.4436	5.77137	0.330858	-1.59572	0.010065	0.219823
9518	Gpsm2	104.705	119.51	89.9	0.752238	-0.410739	0.010071	0.219823
3396	Bcl11a	4.23408	1.42435	7.04382	4.94529	2.30605	0.0100922	0.219996
6384	E130215H24Rik	52.187	62.1265	42.2476	0.680025	-0.556341	0.0101787	0.221535
10453	Igsf10	243.612	271.446	215.778	0.794921	-0.331117	0.0101895	0.221535
5983	Dhx32	76.9125	88.2142	65.6107	0.743765	-0.427081	0.0102038	0.221556
3889	Car14	65.4848	75.8215	55.1481	0.727341	-0.459296	0.0102694	0.222687
12062	2020-03-04	11.1779	7.55016	14.8057	1.96098	0.971573	0.0103897	0.225001
21322	Trank1	6.32983	3.43563	9.22402	2.68481	1.42482	0.0104509	0.225795
1536	9230115E21Rik	52.61	42.4342	62.7858	1.4796	0.565212	0.0104536	0.225795
2612	Ap3b2	17.7523	11.264	24.2405	2.15202	1.10569	0.0104679	0.22581
2773	Arhgef11	12.3546	16.13	8.57926	0.531882	-0.910821	0.0106279	0.22848
12440	Mir135a-1	8.43984	11.7297	5.14999	0.439056	-1.18752	0.0106313	0.22848
17896	Rnf113a1	92.9743	79.9248	106.024	1.32654	0.407672	0.0106331	0.22848
832	4833422C13Rik	470.503	418.016	522.99	1.25112	0.323225	0.0106523	0.228597
1962	Acap3	51.6503	42.734	60.5666	1.41729	0.503137	0.0107123	0.229587
20893	Tmem130	5.62558	3.08625	8.16491	2.64558	1.40358	0.0107803	0.230251
20241	Syngr2	3.12215	4.88383	1.36048	0.278568	-1.8439	0.010784	0.230251
22777	Ypel1	34.4005	41.1332	27.6678	0.672639	-0.572095	0.01079	0.230251
7718	Fzd8	45.3968	36.988	53.8056	1.45468	0.540698	0.0107989	0.230251
9852	Hcls1	0.97245	1.9449	0	0	#NAME?	0.0108387	0.230589
4115	Ccdc85c	7.43688	4.42889	10.4449	2.35835	1.23778	0.0108426	0.230589
10082	Hmgxb3	17.1907	23.7939	10.5875	0.444969	-1.16822	0.0108597	0.230656
22076	Vdac1	2.56131	0.89228	4.23034	4.74105	2.24521	0.0109103	0.231436
21420	Trim67	48.7124	40.4166	57.0083	1.41052	0.496223	0.0109853	0.232728
11145	Klhl9	5.1692	2.82087	7.51753	2.66497	1.41412	0.0110155	0.233029
3886	Car11	10.0251	6.46285	13.5873	2.10237	1.07202	0.0110395	0.233029
17190	Ptms	254.104	210.489	297.719	1.41442	0.500208	0.0110417	0.233029
9442	Gpr150	17.3727	12.7961	21.9492	1.7153	0.778463	0.011068	0.233286
3030	Atp2b2	9.67727	5.8254	13.5291	2.32244	1.21564	0.0110884	0.233421
10080	Hmgn3	8.1405	5.14225	11.1387	2.16612	1.11512	0.0111254	0.233693
16528	Pnmal2	13.4334	9.35997	17.5068	1.87039	0.903343	0.0111296	0.233693
17673	Rere	6.44822	3.81716	9.07927	2.37854	1.25008	0.0111688	0.233976
16208	Phlpp1	30.7568	24.4629	37.0506	1.51457	0.598906	0.0111731	0.233976
352	1700058G18Rik	1016.7	908.597	1124.81	1.23796	0.307967	0.011191	0.233976
7810	Galt	125.694	107.103	144.285	1.34716	0.42992	0.0111995	0.233976
1631	A330040F15Rik	82.7065	70.8765	94.5365	1.33382	0.415565	0.0113437	0.236688
6641	Elk4	114.023	92.5475	135.5	1.46411	0.550022	0.0113791	0.237004
7649	Fscn1	25.3649	19.7252	31.0046	1.57182	0.65244	0.0114118	0.237004
10925	Kcnk13	9.01626	12.0897	5.94285	0.491565	-1.02455	0.0114228	0.237004
13068	Mkrn2	22.7339	28.2692	17.1986	0.608389	-0.716935	0.0114256	0.237004
1085	4930526I15Rik	149.324	167.615	131.034	0.781755	-0.355211	0.0114303	0.237004
5622	D430036J16Rik	100.811	84.343	117.279	1.3905	0.475608	0.0114991	0.238132
20587	Tenm3	19.1143	14.3691	23.8596	1.66049	0.731608	0.0115222	0.238313
10635	Ints8	51.6943	60.3077	43.0809	0.714351	-0.485295	0.0116423	0.240496
6794	Eps8l3	1125.11	1012.36	1237.87	1.22275	0.290129	0.0117845	0.24313
19708	Sparcl1	70.5736	55.7346	85.4127	1.53249	0.615879	0.0118026	0.2432
13528	Myc	16.2953	11.8559	20.7347	1.7489	0.806446	0.0118699	0.244284
337	1700049G17Rik	18.1544	23.7081	12.6008	0.531497	-0.911867	0.0118946	0.24449
18693	Sf3b2	11.4118	7.9377	14.8858	1.87534	0.907149	0.012094	0.248279
16501	Pmch	10.3324	13.679	6.98587	0.5107	-0.969453	0.0121203	0.248512
4722	Cit	6.73078	3.97882	9.48274	2.38331	1.25297	0.0121714	0.248986
17191	Ptn	38.3346	29.2791	47.3901	1.61856	0.694714	0.0121735	0.248986
4863	Clybl	3.34782	5.14321	1.55243	0.30184	-1.72814	0.0122202	0.249464
20184	Suv39h2	38.1867	45.1404	31.233	0.691907	-0.53135	0.012227	0.249464
8376	Gm13544	2.01032	0.549002	3.47163	6.32353	2.66073	0.0122762	0.25016
20052	Stk25	50.2429	58.7084	41.7774	0.711609	-0.490844	0.0123338	0.251025
22059	Vasn	115.259	100.312	130.205	1.298	0.376287	0.0124053	0.252078
5737	Dcakd	15.1579	20.0624	10.2535	0.511078	-0.968385	0.012416	0.252078
11199	Klrb1c	3.78814	0.87805	6.69824	7.62853	2.93141	0.0125201	0.253736
7399	Fermt3	35.5561	42.4089	28.7033	0.676822	-0.563152	0.0125283	0.253736
3146	B230119M05Rik	3.9784	1.89187	6.06494	3.2058	1.68068	0.01256	0.254067
17157	Ptdss1	28.4376	34.4867	22.3885	0.649192	-0.623282	0.0125858	0.25428
16350	Pkmyt1	404.732	448.611	360.853	0.804378	-0.314054	0.0126888	0.256048
10067	Hmga2-ps1	2.29577	3.78849	0.803049	0.211971	-2.23806	0.0127398	0.256764
14065	Nol7	36.8042	44.4349	29.1735	0.656545	-0.607034	0.0129698	0.261083
16460	Plin2	1.20741	2.41483	0	0	#NAME?	0.0130048	0.261469
17530	Rbbp4	42.9963	50.493	35.4996	0.703059	-0.508283	0.0130263	0.261583
7749	Gabpb2	21.2639	26.3627	16.1651	0.61318	-0.705618	0.013253	0.265815
10585	Inf2	6.2345	3.74851	8.72048	2.32638	1.21809	0.0132702	0.265837
3776	Cacna1d	7.86388	10.7066	5.0212	0.468984	-1.09239	0.0133821	0.267756
4315	Cd97	18.5756	24.1579	12.9932	0.537846	-0.894736	0.0134199	0.268187
7581	Foxg1	21.4017	16.3696	26.4337	1.6148	0.69136	0.0135148	0.269758
12362	Micall1	256.529	285.171	227.887	0.799124	-0.323509	0.0135645	0.269887
22860	Zc3h18	87.082	74.8047	99.3593	1.32825	0.409526	0.01359	0.269887
3805	Cadm3	10.7031	7.2213	14.1849	1.96432	0.974027	0.0135959	0.269887
18314	Sap18	5.93274	8.44186	3.42361	0.405552	-1.30204	0.013596	0.269887
19116	Slc35c1	32.0937	25.7306	38.4568	1.49459	0.579751	0.0136027	0.269887
4477	Cela2a	51.902	60.4533	43.3507	0.717094	-0.479765	0.0136352	0.270209
2669	Apoe	254.73	318.997	190.463	0.597067	-0.744034	0.0136559	0.270296
23336	Zmat1	1.34636	2.50842	0.184302	0.0734734	-3.76663	0.0137126	0.271093
3971	Cbx5	1.81621	3.22588	0.406549	0.126027	-2.98819	0.0137933	0.272074
14186	Nrcam	4.87746	2.62937	7.12555	2.70999	1.43829	0.013795	0.272074
12336	Mgat3	12.5369	16.0661	9.00769	0.560664	-0.834793	0.0139124	0.274063
15906	Pcdhga9	1.69467	3.00062	0.388714	0.129545	-2.94848	0.0139849	0.275163
17936	Rnf186	4.91433	8.19564	1.63302	0.199255	-2.32731	0.0141673	0.278422
18672	Setd1a	4.0749	2.06885	6.08094	2.93929	1.55547	0.0142245	0.278904
899	4930413G21Rik	258.205	285.305	231.105	0.81003	-0.303952	0.0142325	0.278904
4012	Ccdc130	7.34725	4.17123	10.5233	2.52282	1.33504	0.0142467	0.278904
6916	Exosc1	4.32223	2.25223	6.39224	2.83819	1.50497	0.0142592	0.278904
11948	Magi2	10.3929	6.95716	13.8287	1.98769	0.991093	0.0142829	0.279038
3851	Camsap2	5.93193	3.36266	8.50119	2.52811	1.33806	0.0143045	0.279132
6320	Dusp6	19.7429	14.6635	24.8222	1.6928	0.759408	0.0143273	0.279248
10383	Ifitm7	908.58	820.773	996.388	1.21396	0.279724	0.01442	0.280627
14078	Nop9	65.4323	75.3299	55.5348	0.737222	-0.439829	0.014448	0.280627
6096	Dnaic1	4.20117	6.45326	1.94908	0.302031	-1.72723	0.0144489	0.280627
13229	Mrfap1	23.2593	17.7691	28.7495	1.61795	0.694164	0.0145154	0.281588
1201	4930599N23Rik	49.7186	40.3702	59.0669	1.46313	0.549059	0.0146178	0.283243
3397	Bcl11b	7.77955	4.93221	10.6269	2.15459	1.10741	0.0147276	0.285013
19111	Slc35a5	1.62651	2.86885	0.384175	0.133913	-2.90064	0.0147435	0.285013
20844	Tmcc1	2.77984	1.05935	4.50033	4.24821	2.08685	0.0147648	0.285091
19280	Slco3a1	6.26424	3.55625	8.97224	2.52295	1.33511	0.0148303	0.286022
18013	Rpe	9.95248	12.8556	7.04934	0.548347	-0.866839	0.0148743	0.286459
16640	Pou3f3	30.6598	24.3422	36.9775	1.51907	0.603189	0.0148875	0.286459
6747	Epb4.1l1	18.5794	13.847	23.3118	1.68352	0.751481	0.0149637	0.287591
7781	Gal3st4	89.5598	101.262	77.8575	0.768871	-0.379187	0.0149897	0.287756
10066	Hmga2	6.53958	9.10224	3.97692	0.436917	-1.19457	0.0151654	0.290793
18783	Shank1	12.0543	8.27257	15.836	1.91428	0.936804	0.0153725	0.294424
3187	B430306N03Rik	10.3925	17.2019	3.5832	0.208303	-2.26325	0.0154724	0.295994
5140	Cpsf6	3.88059	1.92588	5.8353	3.02994	1.59929	0.0155434	0.29701
17704	Rftn2	29.2889	35.2277	23.3501	0.662834	-0.593281	0.0155936	0.297423
21136	Tmsb4x	9.58856	13.1582	6.01891	0.457426	-1.12839	0.0156009	0.297423
9666	Gtf2ird1	3.3176	5.09482	1.54038	0.302343	-1.72574	0.0156302	0.297639
21224	Toe1	6.84866	9.44814	4.24917	0.449736	-1.15285	0.0156664	0.297661
6300	Dusp1	7.637	4.77937	10.4946	2.19582	1.13476	0.0156782	0.297661
2200	Adrb3	9.06504	6.18042	11.9497	1.93347	0.951192	0.0156853	0.297661
3022	Atp1b1	29.0012	23.3308	34.6716	1.48608	0.571516	0.0157473	0.298496
17243	Ptrh2	96.6106	83.9591	109.262	1.30138	0.380037	0.0158105	0.299352
13780	Ndufa2	1.6126	2.83762	0.387577	0.136585	-2.87213	0.0158527	0.299808
3841	Camk2n1	10.538	5.97356	15.1025	2.52822	1.33812	0.0159035	0.300426
13683	Napa	1.38809	0.230448	2.54574	11.0469	3.46557	0.0159719	0.301373
11431	Lca5	8.08922	5.23292	10.9455	2.09167	1.06465	0.0160992	0.30343
169	1700011J10Rik	31.0651	24.9204	37.2097	1.49314	0.578351	0.0161755	0.304183
12357	Mib2	3.58931	1.73076	5.44786	3.14767	1.65429	0.0161794	0.304183
2470	Anapc2	92.3106	76.2957	108.326	1.41981	0.505699	0.0161942	0.304183
4217	Cct7	24.6701	19.2443	30.0958	1.56388	0.645128	0.0162586	0.305047
9366	Gp1ba	28.0366	22.4124	33.6608	1.50188	0.58677	0.0163903	0.307171
16468	Plk4	6.22829	8.85291	3.60368	0.407062	-1.29668	0.0164536	0.308008
7249	Far2	512.895	564.077	461.712	0.818527	-0.288898	0.0164996	0.308332
22565	Wdr33	65.4134	74.5772	56.2495	0.754244	-0.406896	0.0165082	0.308332
21835	Ubxn6	27.4286	33.0796	21.7777	0.658344	-0.603086	0.0166502	0.310636
5369	Ctxn1	5.87318	3.52209	8.22427	2.33506	1.22346	0.0167015	0.311242
15581	Oplah	10.6266	14.2919	6.96135	0.487084	-1.03776	0.0167541	0.31187
10451	Iglon5	6.81053	4.10394	9.51712	2.31902	1.21352	0.0167729	0.31187
9869	Hdac7	12.0614	15.6347	8.48801	0.542895	-0.881254	0.0168306	0.312005
23068	Zfp451	1.68888	0.414448	2.96332	7.15003	2.83795	0.0168369	0.312005
20119	Stxbp5	3.54969	1.69481	5.40456	3.18889	1.67305	0.0168547	0.312005
35	1110008F13Rik	1.9364	0.566376	3.30643	5.83787	2.54544	0.0168555	0.312005
7373	Fchsd1	2424.71	2200.25	2649.17	1.20403	0.267873	0.0168938	0.312366
23284	Zfp955b	4.4439	6.58869	2.29911	0.348947	-1.51892	0.0170085	0.314066
11123	Klhl23	0.952793	0	1.90559	Inf	Inf	0.0170237	0.314066
14294	Nudt6	19.2439	23.9019	14.5859	0.61024	-0.71255	0.0170655	0.314269
3089	Atp9a	13.1948	9.4699	16.9196	1.78667	0.837276	0.0170726	0.314269
22045	Vamp2	11.1584	7.78639	14.5304	1.86613	0.900047	0.0171734	0.315468
2038	Actg1	12.4915	8.9706	16.0123	1.78498	0.835908	0.0171758	0.315468
14085	Notch1	37.3642	43.8716	30.8568	0.703343	-0.507699	0.0173954	0.319147
1565	9430041J12Rik	945.045	1033.18	856.911	0.829393	-0.269873	0.0174997	0.320704
12043	Mapk8ip2	11.1367	7.63393	14.6394	1.91767	0.939357	0.0175303	0.320911
17274	Pxdn	8.12658	11.3539	4.89922	0.431499	-1.21257	0.0175795	0.321154
20671	Tgif1	2.71105	4.28161	1.1405	0.266371	-1.90849	0.017595	0.321154
8145	Gm10532	480.194	429.858	530.529	1.23419	0.303569	0.0176017	0.321154
15609	Os9	89.9989	77.9121	102.086	1.31027	0.389863	0.0176358	0.321422
7717	Fzd7	11.0491	7.4609	14.6372	1.96186	0.97222	0.017705	0.322329
624	2410002F23Rik	3.76465	1.75673	5.77256	3.28597	1.71632	0.0177626	0.323023
3361	Baz1a	4.4754	6.44529	2.50552	0.388736	-1.36314	0.0178955	0.325082
789	3110045C21Rik	4.70822	6.74095	2.6755	0.396902	-1.33315	0.0180014	0.326648
4682	Chst11	1.83908	0.573725	3.10443	5.41101	2.4359	0.018158	0.329129
15604	Orm2	11.1984	17.2551	5.1418	0.297988	-1.74668	0.0182901	0.33091
19226	Slc6a17	4.51859	2.41213	6.62506	2.74657	1.45763	0.0182962	0.33091
19875	Src	2.185	0.71607	3.65394	5.10276	2.35128	0.0183817	0.331684
842	4921507L20Rik	30.2799	36.1117	24.448	0.67701	-0.562752	0.0183985	0.331684
3178	B3gnt4	31.2756	37.3489	25.2024	0.674781	-0.567508	0.0183991	0.331684
19225	Slc6a15	5.81537	3.44404	8.18671	2.37707	1.24918	0.0185207	0.332806
16864	Prkacb	1.5387	0.389725	2.68768	6.89635	2.78583	0.0185293	0.332806
22619	Wdtc1	2.26761	0.828896	3.70633	4.4714	2.16073	0.0185411	0.332806
15947	Pcsk1n	18.9971	13.7922	24.2021	1.75477	0.811284	0.0185502	0.332806
5126	Cpne6	3.12549	1.36846	4.88251	3.56787	1.83506	0.0185618	0.332806
19751	Specc1l	0.86185	0	1.7237	Inf	Inf	0.0185962	0.333018
10878	Kcnc1	3.27193	1.50935	5.03451	3.33556	1.73793	0.0186153	0.333018
10609	Inpp5e	898.559	983.953	813.166	0.826428	-0.275039	0.0186379	0.333018
2797	Arid2	15.9105	19.7436	12.0773	0.611708	-0.709086	0.018654	0.333018
2078	Adam11	4.24716	2.17535	6.31896	2.90481	1.53844	0.018725	0.333925
5913	Dennd2d	6.86617	9.60369	4.12864	0.429901	-1.21792	0.0187536	0.333967
4119	Ccdc88b	22.68	17.711	27.6489	1.56111	0.642574	0.0187676	0.333967
21837	Ubxn8	105.546	129.171	81.9207	0.634205	-0.65698	0.0188211	0.33401
11533	Lgmn	3.56667	5.4054	1.72795	0.31967	-1.64534	0.0188261	0.33401
14088	Notch4	19.8539	24.3963	15.3114	0.627612	-0.672056	0.0188305	0.33401
13636	Naa25	5.27822	7.39196	3.16448	0.428098	-1.22399	0.0188733	0.334411
17917	Rnf146	357.172	392.519	321.825	0.819896	-0.286486	0.0190245	0.336729
18687	Sez6l2	2.93903	1.30944	4.56863	3.48901	1.80282	0.0191107	0.337895
4593	Chad	8.74757	12.0573	5.4378	0.450996	-1.14881	0.0191912	0.338955
9822	Haus1	1.88183	3.55925	0.204412	0.0574312	-4.12202	0.0192595	0.3398
13899	Nfic	7.38887	10.1033	4.67443	0.462662	-1.11197	0.0193524	0.340007
18979	Slc22a17	28.2304	20.181	36.2798	1.79772	0.84617	0.0193676	0.340007
18566	Sephs1	24.964	15.4071	34.5209	2.24058	1.16387	0.0193709	0.340007
17860	Rmdn1	56.9872	65.3303	48.644	0.744586	-0.42549	0.0193712	0.340007
7822	Gareml	22.2113	26.9304	17.4922	0.649532	-0.622528	0.0193834	0.340007
3340	Baiap2l1	11.7495	15.2942	8.20475	0.536461	-0.898455	0.0194168	0.340007
822	4732471J01Rik	142.423	159.135	125.71	0.78996	-0.340148	0.0194282	0.340007
11237	Krt12	231.944	147.932	315.956	2.13582	1.09479	0.0194354	0.340007
21923	Upf1	167.102	144.067	190.138	1.3198	0.400315	0.0194642	0.340152
12411	Mir1198	100.447	113.742	87.152	0.766227	-0.384156	0.0194945	0.340322
11581	Lin7b	36.9652	30.154	43.7764	1.45176	0.537806	0.0196142	0.342051
19433	Sncb	14.3054	9.50168	19.1092	2.01114	1.00801	0.0197186	0.343497
6011	Diras2	3.28697	1.5751	4.99883	3.17365	1.66614	0.0197599	0.343497
9175	Gm7694	18.0007	22.0694	13.9321	0.631286	-0.663634	0.0197897	0.343497
1025	4930488L21Rik	28.8267	22.8931	34.7603	1.51838	0.602531	0.0198105	0.343497
20159	Sumo2	5.19457	2.71776	7.67139	2.82268	1.49707	0.0198174	0.343497
5366	Cttnbp2nl	16.5013	20.4354	12.5672	0.61497	-0.701413	0.0198215	0.343497
6049	Dlx1as	515.693	566.301	465.085	0.821269	-0.284073	0.0199258	0.344809
7611	Foxred2	2.56498	0.988173	4.14178	4.19135	2.06742	0.0199389	0.344809
2749	Arhgap26	21.0293	16.2608	25.7979	1.58651	0.665857	0.0199855	0.345256
9321	Gng3	52.7402	60.9947	44.4857	0.729337	-0.455342	0.0200133	0.345375
21427	Trim8	22.8696	17.6347	28.1044	1.5937	0.672381	0.0200473	0.345602
3331	Bag4	44.2044	51.8492	36.5597	0.705115	-0.504069	0.0201467	0.346157
7266	Fat4	136.524	116.497	156.551	1.34382	0.42634	0.0201666	0.346157
11632	Lmtk3	48.5705	36.3509	60.7901	1.67232	0.741847	0.0201738	0.346157
22539	Wbscr22	216.754	238.541	194.967	0.817332	-0.291005	0.0201818	0.346157
15943	Pcp2	38.3707	44.9608	31.7805	0.706849	-0.500526	0.020184	0.346157
22060	Vasp	1.38094	0.184	2.57788	14.0102	3.8084	0.0202063	0.346181
843	4921507P07Rik	5.56775	7.85895	3.27655	0.416919	-1.26216	0.0204299	0.349651
16755	Ppp1r9b	34.8402	25.3835	44.297	1.74511	0.803319	0.0205019	0.350521
12405	Mir1191	17.0035	21.0725	12.9345	0.61381	-0.704135	0.0205723	0.351363
11504	Leng9	13.1831	16.6703	9.69602	0.581636	-0.781812	0.0206333	0.352041
12145	Mcin	2.92888	1.24876	4.60899	3.69085	1.88395	0.0206682	0.352273
21776	Ube2h	10.5223	7.28966	13.7549	1.88691	0.916023	0.0207247	0.352873
1901	Abcf1	9.62848	6.08606	13.1709	2.16411	1.11377	0.0207529	0.352991
20130	Suco	0.83775	1.6755	0	0	#NAME?	0.020798	0.353395
8582	Gm16617	75.6878	85.8802	65.4955	0.762638	-0.39093	0.0208531	0.353968
20458	Tbpl1	22.835	27.6837	17.9863	0.649708	-0.622136	0.0209175	0.354699
10120	Homer2	2.73451	1.11329	4.35573	3.91247	1.96808	0.0212533	0.360024
22608	Wdr83	110.653	123.784	97.5209	0.787829	-0.344046	0.0212775	0.360065
18804	Shisa6	2.66106	0.94714	4.37498	4.61915	2.20763	0.0213094	0.360238
17135	Pspc1	22.0797	26.7335	17.426	0.651839	-0.617412	0.0214269	0.361512
356	1700061G19Rik	18.2832	22.3077	14.2587	0.639185	-0.645696	0.0214284	0.361512
9895	Hectd2	10.2749	13.4849	7.06493	0.523915	-0.932597	0.0215444	0.363099
22910	Zdhhc5	123.834	139.111	108.557	0.780364	-0.357781	0.0216117	0.363809
18208	Rtl1	508.553	461.413	555.694	1.20433	0.268232	0.0216304	0.363809
304	1700034H15Rik	121.393	107.05	135.736	1.26798	0.342527	0.0217054	0.364269
19262	Slc9a3r2	2.78344	1.05426	4.51262	4.28035	2.09773	0.0217322	0.364269
6152	Dnd1	11.8438	15.2075	8.4801	0.557625	-0.842633	0.0217465	0.364269
995	4930470P17Rik	8.40448	5.63976	11.1692	1.98044	0.98582	0.0217518	0.364269
19653	Sowaha	96.1007	83.5842	108.617	1.2995	0.377952	0.0217798	0.364269
1015	4930481A15Rik	54.5526	62.7404	46.3648	0.738994	-0.436365	0.0217897	0.364269
19998	Stab2	8.66336	5.82873	11.498	1.97264	0.980126	0.0218712	0.365262
7824	Gars	1.13892	0.188792	2.08904	11.0653	3.46797	0.0221485	0.36952
22046	Vamp3	6.13015	3.48507	8.77522	2.51795	1.33225	0.0222428	0.370048
21214	Tnrc18	17.1851	12.9179	21.4524	1.66067	0.731767	0.0222433	0.370048
9119	Gm6654	14.0721	17.5444	10.5999	0.604175	-0.726961	0.0222576	0.370048
3822	Calm2	20.9567	16.616	25.2973	1.52247	0.606412	0.0222714	0.370048
6284	Dtwd2	1.22973	0.184	2.27547	12.3666	3.62838	0.0222918	0.370048
4611	Chd5	14.0123	10.1499	17.8747	1.76107	0.816453	0.0224182	0.371774
9683	Gtpbp8	16.9106	21.5457	12.2754	0.569739	-0.811626	0.0224606	0.372105
11033	Kif1a	15.8941	10.2599	21.5284	2.09832	1.06923	0.0225037	0.372446
21050	Tmem47	4.23869	2.24443	6.23294	2.77706	1.47356	0.0225821	0.373336
2828	Arl6ip4	7.70174	4.95145	10.452	2.1109	1.07786	0.0226025	0.373336
6709	Eng	10.3291	13.2732	7.38495	0.556381	-0.845856	0.02263	0.373417
21579	Tstd3	9.94089	13.0634	6.81836	0.521943	-0.938037	0.0227961	0.375675
13317	Mrps18b	3.55999	5.38623	1.73375	0.321886	-1.63538	0.0228122	0.375675
17192	Ptov1	141.09	125.734	156.445	1.24426	0.315285	0.0228398	0.375757
11577	Lin37	1.82392	3.09041	0.557431	0.180374	-2.47093	0.0228991	0.376358
23391	Zscan29	54.9873	63.0216	46.953	0.74503	-0.42463	0.0229777	0.377276
16333	Pja1	7.44433	4.3176	10.5711	2.44836	1.29182	0.0231196	0.37923
17711	Rfx5	18.709	22.8898	14.5282	0.634703	-0.655846	0.0231528	0.379399
17066	Psen1	1.13722	0.188792	2.08566	11.0474	3.46563	0.0232267	0.380233
19245	Slc7a15	2.88872	4.37575	1.40169	0.32033	-1.64237	0.0232672	0.380521
6618	Eif4g3	17.9266	11.5802	24.273	2.09609	1.0677	0.0233486	0.381277
1621	A230072E10Rik	28.4071	22.2228	34.5914	1.55657	0.638373	0.0233595	0.381277
10193	Hrc	14.2262	10.4305	18.0219	1.72781	0.788943	0.0235122	0.383068
17374	Rab4a	35.5464	29.4326	41.6603	1.41544	0.501255	0.0235154	0.383068
17559	Rbm25	141.627	126.222	157.032	1.2441	0.315098	0.0236103	0.383753
10976	Kctd3	2.41086	0.878677	3.94303	4.48747	2.1659	0.0236261	0.383753
6699	Emx2os	4.07825	6.00516	2.15134	0.358249	-1.48096	0.0236314	0.383753
5382	Cul9	5.78556	7.99358	3.57754	0.447551	-1.15987	0.0236501	0.383753
5617	D3Bwg0562e	7.88145	4.90229	10.8606	2.21541	1.14758	0.023684	0.383926
11392	Lamp1	35.56	41.9029	29.2171	0.697256	-0.520241	0.0237365	0.384401
12024	Map7	22.4133	17.5764	27.2502	1.55039	0.632627	0.0237887	0.384871
21783	Ube2m	20.7843	16.1518	25.4168	1.57363	0.654093	0.0238635	0.385332
6590	Eif3a	29.0896	34.6367	23.5425	0.679698	-0.557034	0.0239012	0.385332
3564	Brd9	6.34414	4.00833	8.67996	2.16548	1.11469	0.0239132	0.385332
6304	Dusp13	1.86177	3.15833	0.565217	0.17896	-2.48229	0.0239301	0.385332
20774	Tiparp	1.13518	2.08933	0.181041	0.0866506	-3.52865	0.0239335	0.385332
6000	Dido1	18.0215	13.9016	22.1414	1.59272	0.671495	0.0240123	0.386059
21700	Txlng	9.64568	12.4717	6.8197	0.546815	-0.870875	0.0240253	0.386059
7902	Gdf15	3.47934	5.1714	1.78728	0.345608	-1.53279	0.0241014	0.386306
10992	Kdm3a	7.37967	9.98994	4.76939	0.477419	-1.06667	0.0241032	0.386306
9323	Gng5	4.67539	6.69227	2.65852	0.397253	-1.33187	0.0241106	0.386306
15941	Pcolce	8.9653	11.782	6.14856	0.521858	-0.93827	0.0242491	0.38815
20257	Syt1	8.32914	5.10378	11.5545	2.26391	1.17882	0.0243033	0.388291
9660	Gtf2h1	0.774092	0	1.54818	Inf	Inf	0.0243048	0.388291
9179	Gm7854	36.0137	29.2487	42.7786	1.46258	0.548516	0.0246738	0.393806
10455	Igsf21	2.68378	1.12843	4.23912	3.75664	1.90944	0.0248002	0.394616
10966	Kctd13	17.7982	13.7664	21.83	1.58574	0.665155	0.0248126	0.394616
5355	Ctsl	8.38917	12.8925	3.8858	0.301399	-1.73025	0.0248147	0.394616
18964	Slc1a2	15.5825	11.3059	19.8591	1.75652	0.812723	0.0248424	0.394616
16957	Prox2	147.157	163.171	131.143	0.803713	-0.315248	0.0248436	0.394616
10043	Hist3h2a	3.90498	1.97127	5.8387	2.9619	1.56652	0.0249406	0.395776
17484	Rarres2	146.158	162.078	130.238	0.803552	-0.315536	0.0249979	0.396306
684	2610203C22Rik	113.864	130.847	96.8812	0.740418	-0.433588	0.0251525	0.398376
18594	Serinc4	1190.96	1297.88	1084.05	0.835249	-0.259722	0.0253309	0.400818
21104	Tmf1	3.76164	5.5473	1.97598	0.356206	-1.48922	0.0253865	0.401315
14244	Ntan1	314.868	345.393	284.344	0.823248	-0.280601	0.0255208	0.403053
13714	Ncald	3.36338	1.5378	5.18895	3.37426	1.75457	0.0255586	0.403266
10250	Hsp90b1	25.7136	30.8015	20.6256	0.669629	-0.578567	0.0255983	0.403492
17307	Qrsl1	8.29576	10.9527	5.63881	0.514833	-0.957824	0.0256217	0.403492
2239	Agl	4.0806	5.9886	2.17259	0.362788	-1.4628	0.0257	0.404342
6672	Emc4	36.7633	42.4996	31.027	0.730054	-0.453926	0.0257472	0.404397
13750	Ncor2	17.8067	12.8578	22.7556	1.76978	0.823574	0.0257546	0.404397
19915	Srrm4	1.22676	2.25025	0.203274	0.0903343	-3.46858	0.0257768	0.404397
7825	Gart	4.4701	6.40352	2.53667	0.396137	-1.33593	0.0258971	0.4059
10214	Hs6st3	1.44653	0.414448	2.4786	5.98049	2.58026	0.0260801	0.408382
18100	Rps14	7.52415	4.89597	10.1523	2.07361	1.05215	0.0262718	0.410996
13304	Mrpl52	1.94673	3.30586	0.58759	0.177742	-2.49214	0.0263628	0.41203
4337	Cdc42bpb	13.6402	9.33941	17.941	1.921	0.941857	0.0264561	0.412834
21192	Tnk1	400.799	439.822	361.776	0.82255	-0.281824	0.026464	0.412834
20355	Taok2	5.83834	3.55895	8.11774	2.28093	1.18962	0.0265216	0.413002
3026	Atp2a1	16.4558	20.3674	12.5442	0.615898	-0.699237	0.0265246	0.413002
2135	Adap1	4.72675	2.67417	6.77934	2.53512	1.34205	0.0265517	0.413035
4696	Chtf18	126.098	111.282	140.914	1.26628	0.340592	0.0266278	0.413432
16159	Phactr1	5.35489	3.16623	7.54355	2.3825	1.25248	0.0266376	0.413432
20736	Tiam1	10.5082	7.41189	13.6045	1.83549	0.876169	0.0266521	0.413432
7519	Flywch1	5.24046	3.08964	7.39128	2.39228	1.25839	0.0267458	0.414497
17660	Rell2	238.905	263.586	214.223	0.812724	-0.299162	0.0268448	0.415388
15930	Pcm1	3.75413	5.60933	1.89894	0.338532	-1.56263	0.0268534	0.415388
2793	Arhgef7	4.89087	2.82024	6.9615	2.4684	1.30358	0.0270619	0.418222
6095	Dnahc9	8.08438	10.7152	5.45354	0.508953	-0.974397	0.0272662	0.420829
3297	BC055324	44.4236	51.4408	37.4064	0.727174	-0.459627	0.0272814	0.420829
930	4930431P03Rik	0.819244	1.63849	0	0	#NAME?	0.0273279	0.42095
21646	Ttr	2.82423	1.34945	4.29902	3.18576	1.67164	0.02734	0.42095
13272	Mrpl19	64.1903	73.2689	55.1116	0.752184	-0.410843	0.027374	0.421081
11609	Lman1l	7.15603	4.6439	9.66817	2.08191	1.05791	0.0275371	0.423197
639	2410021H03Rik	7.1602	4.19771	10.1227	2.41148	1.26992	0.0275635	0.423211
7086	Fam174b	32.7817	26.7273	38.8361	1.45305	0.539081	0.0276444	0.424059
20437	Tbc1d5	2.04737	0.686555	3.40819	4.96419	2.31156	0.0277117	0.424699
21717	Txnrd2	135.205	120.155	150.254	1.2505	0.322502	0.0278317	0.426144
12073	Mark1	6.09697	3.07813	9.11582	2.96148	1.56632	0.0278704	0.426343
7355	Fbxw4	9.85644	6.40063	13.3123	2.07983	1.05647	0.0279599	0.427318
16966	Prpf39	839.479	914.796	764.161	0.835334	-0.259574	0.0279974	0.427497
8382	Gm13629	18.5981	13.4817	23.7144	1.75901	0.814761	0.0280703	0.428214
9319	Gng13	6.56666	8.73036	4.40296	0.504328	-0.987567	0.0282656	0.430797
11949	Magi3	14.1274	10.6714	17.5835	1.64772	0.720474	0.0283326	0.431054
8095	Gm10190	15.4876	19.1692	11.8059	0.61588	-0.69928	0.0283345	0.431054
1543	9330158H04Rik	10.1964	6.79756	13.5953	2.00002	1.00002	0.0283913	0.431521
9257	Gm9776	1.36153	0.188792	2.53427	13.4236	3.7467	0.0284933	0.432391
14083	Nosip	6.22529	3.90611	8.54447	2.18746	1.12926	0.0285007	0.432391
7026	Fam124a	7.20916	4.63184	9.78647	2.11287	1.0792	0.0285554	0.432825
10749	Itgb1	11.3642	14.4957	8.23277	0.567947	-0.816172	0.0286919	0.434497
19133	Slc35g3	5.78158	3.51938	8.04379	2.28557	1.19255	0.0287294	0.434666
7271	Fbl	18.9171	23.2988	14.5354	0.62387	-0.680682	0.0287777	0.434764
3341	Baiap2l2	1.75462	2.92843	0.580802	0.198332	-2.33401	0.0287883	0.434764
1428	5830417I10Rik	234.271	113.439	355.103	3.13036	1.64633	0.0288277	0.434963
1945	Acaa1b	11.3371	14.5116	8.16266	0.562491	-0.830097	0.0290599	0.438067
10172	Hpca	13.7604	9.63676	17.8841	1.85582	0.89206	0.0291263	0.438668
9359	Gorasp1	340.013	372.353	307.673	0.826292	-0.275276	0.0293097	0.44103
5992	Dhx58	2.6817	4.21738	1.14602	0.271737	-1.87972	0.0294156	0.442221
12219	Med29	4.24493	6.16978	2.32009	0.376041	-1.41104	0.0296446	0.44526
3047	Atp5j	31.6042	37.3811	25.8274	0.690921	-0.533408	0.0297387	0.446032
17993	Romo1	26.7152	31.7515	21.6789	0.682769	-0.550531	0.0297498	0.446032
5657	D830015G02Rik	273.706	247.098	300.315	1.21537	0.281395	0.02995	0.448541
11682	Lrfn1	1.54663	0.343278	2.74998	8.01095	3.00197	0.0299888	0.448541
18916	Slc12a5	18.1675	13.5255	22.8095	1.68641	0.753955	0.0299984	0.448541
3239	BC021891	6.59804	4.26452	8.93155	2.09438	1.06653	0.0302535	0.451948
5096	Cp	80.2651	90.6794	69.8508	0.770306	-0.376497	0.0302934	0.452136
20114	Stxbp1	34.019	27.6573	40.3806	1.46003	0.546001	0.0303565	0.45267
18790	Shc2	76.4664	65.6885	87.2444	1.32815	0.409423	0.030404	0.45273
17376	Rab5a	15.7111	11.8628	19.5594	1.64881	0.721424	0.0304152	0.45273
20271	Syt7	11.2993	8.14434	14.4542	1.77476	0.827623	0.0305643	0.454542
19962	Ssx9	1.44692	2.52071	0.373129	0.148025	-2.75608	0.0306609	0.455568
14277	Nudt10	1.14984	0.184	2.11568	11.4982	3.52334	0.0308313	0.457654
7683	Furin	7.98375	10.502	5.46546	0.520418	-0.942256	0.0308565	0.457654
481	1810013L24Rik	2.57273	1.06955	4.0759	3.81085	1.93011	0.0309201	0.458187
12102	Maz	19.0875	15.0469	23.128	1.53706	0.620171	0.0309762	0.458215
19003	Slc24a3	3.57571	1.83299	5.31844	2.90152	1.53681	0.0309773	0.458215
12192	Mea1	100.208	111.443	88.9727	0.798372	-0.324868	0.0310918	0.459498
7602	Foxo6	3.15031	1.44714	4.85348	3.35385	1.74582	0.0312153	0.460912
1707	A830018L16Rik	2.77277	0.955663	4.58987	4.80281	2.26388	0.0312722	0.461342
5278	Csrnp2	11.1666	14.182	8.15128	0.574763	-0.798961	0.0314317	0.463282
2027	Acsm3	59.2662	67.1201	51.4124	0.765976	-0.384628	0.0315202	0.464174
22750	Xylt1	1.20308	0.230448	2.17571	9.44124	3.23898	0.0315881	0.46476
14278	Nudt11	1.82212	0.60324	3.04099	5.0411	2.33374	0.0317104	0.466146
6654	Elovl1	1.45592	2.5387	0.373129	0.146976	-2.76635	0.0318181	0.467203
4747	Clcc1	11.9592	15.0313	8.88707	0.591237	-0.758192	0.0318387	0.467203
22520	Wapal	12.9552	16.362	9.54838	0.58357	-0.777022	0.031886	0.467483
10837	Kansl1l	19.3872	23.3986	15.3759	0.657131	-0.605748	0.0319659	0.46824
3472	Bin1	13.5794	10.2293	16.9294	1.65499	0.726825	0.0319943	0.468241
2841	Armc6	50.9736	43.2705	58.6766	1.35604	0.439404	0.0322387	0.471403
4188	Ccnt2	4.47058	2.57107	6.37008	2.4776	1.30894	0.0323472	0.472227
2224	Aftph	4.97406	2.88261	7.06552	2.45108	1.29342	0.0323521	0.472227
18689	Sf3a1	21.6992	17.0302	26.3682	1.54831	0.630698	0.0324021	0.472329
2313	Akap5	9.56185	6.79921	12.3245	1.81264	0.858089	0.0324161	0.472329
13204	Mpp5	64.0402	55.7892	72.2911	1.29579	0.373833	0.0324629	0.472595
4050	Ccdc175	95.7926	106.861	84.7242	0.792845	-0.334889	0.0325306	0.473165
22663	Wnt1	17.6846	13.8469	21.5224	1.55431	0.636278	0.0326179	0.474019
20915	Tmem150c	3.93677	2.08724	5.78629	2.77222	1.47104	0.0328129	0.476435
14	0610012G03Rik	26.1401	21.1261	31.154	1.47467	0.560389	0.0329634	0.4782
13429	Mtif3	682.279	744.539	620.019	0.832755	-0.264035	0.0330161	0.478546
22862	Zc3h4	5.03961	3.1445	6.93473	2.20535	1.14101	0.033115	0.47956
16405	Plcd4	35.9003	30.4246	41.376	1.35995	0.443556	0.033148	0.479589
21198	Tnn	1.5412	2.69483	0.387577	0.143822	-2.79764	0.0331837	0.479589
3725	C530005A16Rik	253.215	278.133	228.298	0.820822	-0.28486	0.0332039	0.479589
4213	Cct4	5.24272	3.14304	7.3424	2.33608	1.22409	0.0333459	0.481091
2734	Arglu1	7.73325	4.86558	10.6009	2.17876	1.12351	0.0333719	0.481091
22783	Ythdc1	11.3091	8.29999	14.3183	1.7251	0.786677	0.033395	0.481091
432	1700109H08Rik	14.0669	17.6586	10.4752	0.593205	-0.753397	0.0334696	0.481379
14100	Npas1	47.8595	40.6094	55.1096	1.35707	0.440491	0.0334731	0.481379
4458	Ceacam16	270.179	243.953	296.406	1.21501	0.28097	0.0335036	0.481401
7288	Fbxl16	12.4217	9.17245	15.6709	1.70847	0.772708	0.0336136	0.482563
9817	Has1	17.5971	13.7238	21.4703	1.56446	0.645661	0.0337534	0.48415
11974	Man2a2	3.8626	2.10988	5.61532	2.66144	1.41221	0.0337981	0.484372
13133	Mms19	337.373	369.172	305.574	0.82773	-0.272769	0.0338748	0.484637
6547	Egr1	1.95702	0.564291	3.34976	5.93621	2.56954	0.0338794	0.484637
11826	Ltc4s	2.51114	3.87287	1.14942	0.296788	-1.7525	0.0339044	0.484637
20027	Stat6	24.1203	28.6596	19.581	0.683226	-0.549566	0.0339407	0.484737
20325	Taf1c	1.9136	3.05757	0.769629	0.251712	-1.99015	0.0340015	0.485188
2539	Ankrd45	1.05026	0.186708	1.91381	10.2503	3.35759	0.0340716	0.485486
5144	Cpt1c	5.1538	6.99013	3.31747	0.474594	-1.07523	0.034111	0.485486
20340	Tagap	30.739	36.0481	25.4299	0.705444	-0.503396	0.0341319	0.485486
22501	Vti1a	1.45948	0.414448	2.50452	6.04301	2.59527	0.0341772	0.485486
1446	6230400D17Rik	209.716	234.11	185.323	0.791606	-0.337145	0.0341899	0.485486
11708	Lrp8	3.53051	1.82519	5.23582	2.86863	1.52036	0.0341982	0.485486
1667	A530064D06Rik	1.96154	3.51653	0.406549	0.115611	-3.11265	0.0342509	0.485817
630	2410006H16Rik	6.4802	8.69308	4.26731	0.490886	-1.02654	0.0344338	0.487413
4714	Cinp	8.82796	11.5023	6.15364	0.534993	-0.902409	0.0344847	0.487413
1805	AU019823	298.312	324.699	271.925	0.837467	-0.255897	0.0344964	0.487413
22494	Vstm2l	12.1936	8.27373	16.1135	1.94755	0.961664	0.0345048	0.487413
1202	4931402G19Rik	49.6555	60.2197	39.0913	0.649145	-0.623386	0.0345105	0.487413
13368	Msh6	14.8567	18.2918	11.4216	0.624414	-0.679425	0.0346065	0.488066
3828	Caln1	1.99511	0.71607	3.27416	4.5724	2.19295	0.0346156	0.488066
22660	Wnk2	26.8581	21.2617	32.4545	1.52643	0.610158	0.0346823	0.488251
1452	6330409D20Rik	18.1946	22.0312	14.358	0.651714	-0.617689	0.034707	0.488251
23347	Zmym4	6.02728	8.16859	3.88597	0.475721	-1.07181	0.0347172	0.488251
2639	Apex1	37.4208	43.359	31.4825	0.726087	-0.461785	0.034887	0.490148
9418	Gpr114	4.30124	2.13369	6.4688	3.03174	1.60015	0.0349122	0.490148
16722	Ppp1r14c	2.47309	1.09365	3.85253	3.52262	1.81665	0.0349409	0.490148
10345	Idh3b	21.1411	16.8036	25.4785	1.51625	0.600509	0.0350683	0.49152
518	2010012O05Rik	2.71811	4.07589	1.36034	0.333753	-1.58315	0.0351648	0.492455
10818	Jph1	1.05712	0.184	1.93024	10.4904	3.391	0.0352618	0.492711
20731	Thumpd3	3.26239	4.73552	1.78926	0.377838	-1.40416	0.0352681	0.492711
18465	Sdc3	31.6093	26.1042	37.1144	1.42178	0.507699	0.0352723	0.492711
13854	Nelfe	5.02212	2.7615	7.28273	2.63723	1.39903	0.0353532	0.493426
12674	Mir3082	96.1262	78.7542	113.498	1.44117	0.52724	0.0354587	0.494481
7774	Gadd45gip1	422.622	459.782	385.462	0.838356	-0.254364	0.0356518	0.496757
22551	Wdr12	14.5658	10.2093	18.9223	1.85344	0.890206	0.0356957	0.49695
13360	Msantd3	2.10343	0.507346	3.69951	7.29189	2.86629	0.0357852	0.497778
11637	Lnx1	147.282	162.877	131.688	0.808512	-0.306659	0.0358545	0.498324
16466	Plk2	2.07057	0.87805	3.2631	3.7163	1.89387	0.0359328	0.498791
8525	Gm15706	2.50129	1.09636	3.90622	3.56289	1.83305	0.0359483	0.498791
4408	Cdk5r2	35.0822	28.1624	42.002	1.49142	0.576689	0.0361401	0.500288
5684	Dact3	17.2983	12.4615	22.1352	1.77629	0.828864	0.0361485	0.500288
17937	Rnf187	8.5277	5.83469	11.2207	1.9231	0.943435	0.0361645	0.500288
3764	Cabp1	1.1545	0.188792	2.1202	11.2303	3.48933	0.0361828	0.500288
14126	Npm2	1.24644	2.31184	0.181041	0.0783106	-3.67465	0.0362352	0.500288
4424	Cdkn1c	7.80409	10.4328	5.17535	0.496063	-1.0114	0.0362374	0.500288
13910	Nfrkb	0.775222	0	1.55044	Inf	Inf	0.0362769	0.500337
12769	Mir378b	3.97613	2.26166	5.6906	2.51612	1.3312	0.0363014	0.500337
17716	Rfxap	32.8184	38.3694	27.2674	0.710654	-0.49278	0.0363561	0.500675
10460	Igsf8	41.6111	31.6597	51.5624	1.62865	0.703673	0.0363942	0.500772
16079	Penk	3.59617	1.77604	5.4163	3.04965	1.60864	0.0364236	0.500772
9653	Gtf2a1l	3.45835	1.76825	5.14845	2.91161	1.54182	0.0364817	0.501155
10610	Inpp5f	104.403	115.937	92.8699	0.80104	-0.320054	0.036597	0.50191
23153	Zfp653	8.75548	11.3729	6.13806	0.53971	-0.889743	0.0365973	0.50191
16335	Pkd1	60.72	68.9572	52.4829	0.761093	-0.393855	0.0367292	0.502751
20939	Tmem176b	0.759079	1.51816	0	0	#NAME?	0.0367368	0.502751
6974	Fabp5	9.82759	12.8337	6.82152	0.531534	-0.911766	0.0367497	0.502751
13085	Mll5	89.2977	78.7581	99.8373	1.26765	0.342151	0.0368327	0.503471
6112	Dnajb7	1.73719	0.549002	2.92537	5.32853	2.41374	0.0369375	0.504488
15942	Pcolce2	0.786198	1.5724	0	0	#NAME?	0.0370557	0.505598
17448	Ralyl	4.18238	2.43323	5.93154	2.43773	1.28554	0.0370799	0.505598
22857	Zc3h13	41.4195	35.2193	47.6198	1.35209	0.435196	0.0371548	0.506204
7363	Fcer2a	9.69855	6.86526	12.5318	1.8254	0.868211	0.0372738	0.507407
2198	Adrb1	21.1147	16.6613	25.5681	1.53458	0.617845	0.0373371	0.507852
21564	Tsr1	1710.37	1570.55	1850.2	1.17806	0.236411	0.0374015	0.508015
20366	Tars2	25.9599	32.4782	19.4415	0.598602	-0.74033	0.0374104	0.508015
20249	Synpo2	3.88419	2.19002	5.57837	2.54718	1.3489	0.0374905	0.508685
13805	Ndufb8	4.7331	2.78956	6.67663	2.39344	1.25908	0.0376074	0.509855
8880	Gm4532	1.68126	2.7738	0.588728	0.212246	-2.23619	0.0376935	0.510166
8428	Gm14379	14.7864	11.3738	18.1989	1.60008	0.678144	0.037712	0.510166
7607	Foxq1	29.1905	23.9772	34.4038	1.43485	0.520904	0.0377228	0.510166
5052	Coq2	1.07425	0.230448	1.91805	8.32316	3.05713	0.037849	0.511217
3731	C630020P19Rik	304.187	275.244	333.13	1.21031	0.275375	0.0378641	0.511217
9327	Gngt2	2.45626	3.72968	1.18284	0.317142	-1.6568	0.0378955	0.511217
1958	Acadvl	52.8365	60.0772	45.5957	0.758952	-0.39792	0.037924	0.511217
8170	Gm10677	1636.55	1504.59	1768.51	1.17541	0.233168	0.0380027	0.511863
7411	Ffar4	1.44284	0.188792	2.6969	14.285	3.83643	0.0380441	0.512004
2655	Apoa2	0.761786	1.52357	0	0	#NAME?	0.0381525	0.513046
17381	Rab7	5.9715	8.06808	3.87492	0.480277	-1.05806	0.038187	0.513093
20281	Szt2	11.0208	14.2629	7.77858	0.54537	-0.874692	0.038228	0.513228
10119	Homer1	1.45647	0.389725	2.52322	6.47437	2.69474	0.0383331	0.514223
21249	Topors	82.0184	91.7013	72.3354	0.788816	-0.34224	0.0384039	0.514355
15754	Pank2	111.723	124.369	99.0774	0.796638	-0.328004	0.0384465	0.514355
16284	Pilra	48.24	55.2314	41.2485	0.746831	-0.421145	0.0384887	0.514355
9794	Habp4	9.34408	6.71564	11.9725	1.78278	0.83413	0.0384965	0.514355
21459	Trnp1	4.9665	3.00549	6.92751	2.30495	1.20474	0.0384982	0.514355
17057	Prx	17.7596	13.8838	21.6354	1.55831	0.639986	0.0385519	0.514657
14030	Nme7	1089.21	967.519	1210.91	1.25156	0.323728	0.0386759	0.515508
9537	Grap	1.72669	2.89921	0.55417	0.191146	-2.38726	0.0386798	0.515508
22867	Zc3hav1	1.71035	2.84767	0.573017	0.201223	-2.31314	0.0387439	0.515508
18224	Rufy2	1042.44	1129.81	955.083	0.845351	-0.242377	0.0387623	0.515508
21070	Tmem63b	5.79024	3.77426	7.80623	2.06828	1.04843	0.0387712	0.515508
11399	Lamtor4	8.72034	11.2979	6.14273	0.543703	-0.879109	0.0388443	0.516065
21270	Tpgs2	43.6064	37.1508	50.0619	1.34753	0.430318	0.0388788	0.51611
22929	Zfhx2	272.751	296.788	248.713	0.838016	-0.254951	0.0389126	0.516144
18149	Rqcd1	2.02203	0.74683	3.29724	4.41498	2.14241	0.0389437	0.516145
21862	Uggt2	6.59949	3.66941	9.52957	2.59703	1.37686	0.0389872	0.516308
3766	Cabp4	19.3475	23.519	15.1759	0.645261	-0.632045	0.0391338	0.517836
5247	Csf2ra	11.3878	8.36992	14.4058	1.72114	0.783362	0.0391766	0.517987
6385	E130218I03Rik	259.03	284.772	233.287	0.819205	-0.287704	0.0392385	0.518393
22923	Zfand3	7.32868	4.8873	9.77005	1.99907	0.999327	0.0393866	0.519935
17231	Ptprn	12.4685	8.52829	16.4088	1.92404	0.94414	0.0395349	0.521476
7317	Fbxo31	4.00758	2.07302	5.94213	2.86642	1.51925	0.039746	0.523844
20358	Tap2	1.1139	2.03571	0.192088	0.094359	-3.4057	0.0397841	0.523929
10198	Hrh3	4.63355	2.70263	6.56447	2.42892	1.28032	0.0398717	0.524666
18178	Rsbn1l	58.7863	50.7964	66.7762	1.31459	0.394608	0.0399375	0.525115
1605	A130010J15Rik	6.80701	9.37602	4.238	0.452004	-1.14559	0.0399876	0.525356
21964	Usp10	1.48264	0.460895	2.50438	5.43372	2.44194	0.0401149	0.526611
5814	Ddx39	14.1328	17.3622	10.9034	0.627998	-0.671169	0.0404259	0.530274
1468	6530411M01Rik	9.39726	12.0674	6.72707	0.557456	-0.84307	0.0404809	0.530568
17416	Rad51b	0.791301	1.5826	0	0	#NAME?	0.0405124	0.530568
20069	Stmn2	10.0111	7.18352	12.8387	1.78725	0.837739	0.0405862	0.531114
17952	Rnf24	176.514	194.457	158.571	0.815454	-0.294325	0.0406396	0.531294
7070	Fam166b	9.48521	11.9414	7.02907	0.588633	-0.76456	0.040664	0.531294
17125	Psme1	35.7604	47.4008	24.12	0.508854	-0.974677	0.040739	0.531854
7548	Fndc5	1.31536	0.184	2.44673	13.2974	3.73307	0.0408198	0.532489
14332	Nusap1	45.71	52.4048	39.0152	0.744496	-0.425664	0.0409422	0.533308
16012	Pdha1	24.3371	28.6486	20.0256	0.699009	-0.516618	0.0409469	0.533308
16323	Pitpnm1	12.4503	15.4837	9.41687	0.608181	-0.717427	0.041028	0.533944
18153	Rragc	0.70262	0	1.40524	Inf	Inf	0.0410653	0.53401
19519	Snord42a	11.5418	8.40595	14.6777	1.7461	0.80414	0.0411349	0.534298
12067	2020-03-09	8.9725	6.34296	11.602	1.82912	0.871152	0.041152	0.534298
7852	Gbe1	2.4307	3.67629	1.18512	0.322368	-1.63322	0.041243	0.534706
22703	Xcr1	2.4905	3.82806	1.15295	0.301183	-1.73129	0.0412542	0.534706
14284	Nudt16l1	8.47237	10.9774	5.96736	0.543605	-0.879369	0.0412802	0.534706
8212	Gm11201	229.395	207.6	251.19	1.20997	0.274968	0.0414689	0.536231
19932	Ssb	12.9684	16.1145	9.8223	0.609531	-0.714228	0.0415031	0.536231
12063	2020-03-05	6.17566	4.10422	8.24709	2.00942	1.00678	0.0415063	0.536231
1056	4930515G01Rik	4.48714	6.3013	2.67298	0.424195	-1.2372	0.0415274	0.536231
3480	Bivm	0.672447	0	1.34489	Inf	Inf	0.0416568	0.537112
9779	H2afj	9.62284	6.99264	12.253	1.75227	0.809229	0.0416605	0.537112
17941	Rnf20	11.6221	8.57752	14.6667	1.7099	0.773913	0.0417218	0.537485
3069	Atp6v1b2	6.96207	4.24759	9.67656	2.27813	1.18785	0.0418161	0.53828
5325	Ctnna2	1.40519	0.348069	2.46231	7.07421	2.82257	0.0419568	0.539673
9441	Gpr15	23.7971	17.6882	29.906	1.69073	0.757644	0.0421724	0.542002
19065	Slc27a2	2.78307	1.31243	4.2537	3.24108	1.69647	0.0422033	0.542002
22605	Wdr8	16.4501	12.8378	20.0624	1.56276	0.6441	0.0422744	0.542335
21965	Usp11	1.90695	0.716693	3.09721	4.32153	2.11154	0.0422947	0.542335
17213	Ptpn3	0.664662	0	1.32932	Inf	Inf	0.0423353	0.542436
10761	Itgbl1	40.5508	34.2621	46.8394	1.36709	0.451108	0.0423842	0.542551
2152	Adcy3	45.5567	51.9857	39.1278	0.752663	-0.409924	0.0424098	0.542551
19689	Spa17	7.61531	5.10842	10.1222	1.98147	0.986571	0.0424505	0.542652
11678	Lrch3	70.1583	83.0856	57.2309	0.688819	-0.537803	0.0426149	0.544334
10204	Hs2st1	7.8466	5.3347	10.3585	1.94172	0.957336	0.0426607	0.544499
9481	Gpr44	23.2199	27.5763	18.8634	0.684044	-0.547838	0.0427147	0.544585
14064	Nol6	1.04646	0.159277	1.93364	12.1401	3.60171	0.0427332	0.544585
2776	Arhgef16	2.57269	4.01041	1.13497	0.283006	-1.82109	0.0429107	0.546426
17136	Psph	39.3661	33.1599	45.5723	1.37432	0.45872	0.0429919	0.546986
18816	Shroom2	1.05881	0.184	1.93362	10.5088	3.39352	0.0430207	0.546986
17892	Rnf103	25.2432	21.0635	29.4229	1.39687	0.482197	0.0431137	0.547418
21976	Usp18	6.02505	8.2787	3.7714	0.455555	-1.1343	0.0431207	0.547418
7758	Gabrb3	3.73728	2.1394	5.33516	2.49377	1.31833	0.0431798	0.547749
7815	Gap43	44.7525	37.2418	52.2632	1.40335	0.488872	0.043318	0.549082
7869	Gca	66.7472	78.0865	55.408	0.709571	-0.49498	0.0433838	0.549495
4609	Chd3	35.9053	27.3198	44.4908	1.62852	0.703562	0.0435774	0.551526
8679	Gm2027	5.38511	7.26717	3.50305	0.482039	-1.05278	0.0438341	0.554351
3266	BC037704	8.44609	5.81151	11.0807	1.90667	0.931058	0.0439471	0.555356
6104	Dnajb12	98.4085	87.9287	108.888	1.23837	0.308441	0.0440307	0.555595
10330	Icam4	13.1604	10.103	16.2178	1.60524	0.682792	0.0440331	0.555595
20914	Tmem150b	2858.4	2635.35	3081.45	1.16927	0.225614	0.0440832	0.555804
2806	Arih2	0.687909	1.37582	0	0	#NAME?	0.0442067	0.556727
16347	Pkig	9.13911	11.7581	6.5201	0.554519	-0.850691	0.0442236	0.556727
7715	Fzd5	10.1045	7.38175	12.8273	1.73771	0.797185	0.0442925	0.55717
4436	Cdr1	37.0708	30.0813	44.0602	1.46471	0.550612	0.0445449	0.559535
17006	Prrg3	7.21192	4.99109	9.43275	1.88992	0.918324	0.044548	0.559535
4051	Ccdc176	117.018	129.157	104.878	0.812015	-0.300422	0.044588	0.559613
2783	Arhgef28	1.42457	0.368001	2.48115	6.74222	2.75322	0.0447298	0.560908
18671	Setbp1	1.42263	0.343278	2.50197	7.28848	2.86562	0.0447823	0.560908
14173	Nr4a1	0.788538	0	1.57708	Inf	Inf	0.0448148	0.560908
1876	Abcb10	18.598	22.1806	15.0153	0.676956	-0.562866	0.0448266	0.560908
10123	Hook1	11.8364	8.89618	14.7766	1.661	0.732053	0.0449881	0.562504
17778	Rhoq	147.689	162.639	132.739	0.816155	-0.293085	0.0451301	0.563613
16445	Plekhg6	11.8652	15.4116	8.31886	0.539779	-0.88956	0.0451477	0.563613
10823	Jrk	2.7055	1.39173	4.01926	2.88797	1.53006	0.0451788	0.563613
10831	Kalrn	2.95814	1.49823	4.41804	2.94885	1.56015	0.0454451	0.566213
13309	Mrps10	0.673016	0	1.34603	Inf	Inf	0.0454556	0.566213
9809	Hap1	20.9864	15.9006	26.0722	1.6397	0.713432	0.0455218	0.566611
11820	Ltb4r2	5.95985	3.98869	7.93102	1.98838	0.991591	0.0456579	0.567879
22617	Wdr96	14.6589	17.8802	11.4376	0.639679	-0.64458	0.0457073	0.568049
13417	Mtfr1	8.14796	5.81388	10.482	1.80293	0.850347	0.0457404	0.568049
17591	Rbp1	1.01798	1.83269	0.203274	0.110916	-3.17246	0.0457745	0.568049
9016	Gm5617	1.49703	0.505262	2.4888	4.92577	2.30035	0.0458318	0.568334
14053	Noc3l	1.55831	2.52675	0.589866	0.233449	-2.09882	0.0458781	0.568484
1868	Abca3	174.398	189.471	159.325	0.84089	-0.25001	0.0459152	0.568518
22544	Wdfy2	1.86092	2.96892	0.75292	0.253601	-1.97937	0.0459861	0.56897
1218	4931428F04Rik	78.1738	87.4699	68.8778	0.787446	-0.344748	0.0461048	0.569738
4030	Ccdc152	4.67884	6.42875	2.92893	0.455598	-1.13417	0.0461169	0.569738
14306	Nup133	6.68897	4.42984	8.94809	2.01996	1.01433	0.0461598	0.569844
22579	Wdr48	135.299	149.06	121.539	0.815367	-0.294479	0.0462234	0.569891
14214	Nsa2	22.7394	26.5914	18.8873	0.710276	-0.493548	0.0462378	0.569891
16673	Ppfia2	10.5383	7.64087	13.4357	1.7584	0.814261	0.0462991	0.569891
1934	Ablim2	1.04582	0.159277	1.93236	12.132	3.60075	0.0463013	0.569891
10470	Ikbke	8.63862	6.15252	11.1247	1.80815	0.854518	0.0463864	0.570228
6188	Dok4	76.26	85.5893	66.9307	0.781998	-0.354763	0.0463975	0.570228
8605	Gm1715	9.22907	6.67354	11.7846	1.76587	0.820378	0.0465062	0.570897
12284	Mettl24	0.721171	1.44234	0	0	#NAME?	0.0465403	0.570897
7155	Fam228a	1.90652	3.01112	0.801911	0.266316	-1.90879	0.0465884	0.570897
3183	B3gnt9	131.583	144.834	118.332	0.81702	-0.291556	0.0466233	0.570897
15730	Paics	16.4181	20.3536	12.4826	0.61329	-0.705359	0.0466242	0.570897
10545	Il34	5.70399	7.70276	3.70522	0.481025	-1.05582	0.0466861	0.571232
17046	Prss53	101.873	113.62	90.1257	0.793221	-0.334205	0.0468979	0.573052
16998	Prr7	9.27464	6.44021	12.1091	1.88023	0.910908	0.046937	0.573052
4541	Cerkl	21.8623	25.9296	17.795	0.686281	-0.543128	0.0469729	0.573052
12142	Mcf2l	3.45855	1.92588	4.99121	2.59165	1.37387	0.0469732	0.573052
2493	Ank2	6.16148	3.35718	8.96578	2.67063	1.41718	0.0470714	0.573828
21992	Usp33	14.2529	17.3632	11.1426	0.641735	-0.639951	0.0471234	0.57404
1349	4933433G19Rik	433.412	469.917	396.907	0.844634	-0.243603	0.047202	0.574433
1181	4930579G18Rik	444.288	482.166	406.411	0.842887	-0.246589	0.0472538	0.574433
20163	Sun3	8.25789	10.7004	5.81536	0.54347	-0.879728	0.0472643	0.574433
8710	Gm20748	20.5525	24.4909	16.6141	0.678378	-0.559838	0.0473196	0.574433
11568	Limd1	4.4023	2.52704	6.27757	2.48416	1.31276	0.0473291	0.574433
20240	Syngr1	8.33925	5.83276	10.8457	1.85945	0.894877	0.0475757	0.577003
13086	Mllt1	3.63596	1.98239	5.28954	2.66827	1.4159	0.0476306	0.577247
4034	Ccdc157	48.3091	54.6143	42.004	0.769103	-0.378752	0.0476775	0.577393
17091	Psma7	5.29868	3.30766	7.2897	2.20388	1.14005	0.0478051	0.577949
10410	Ifrd2	6.55518	9.08003	4.03033	0.443867	-1.1718	0.0478573	0.577949
6196	Dopey1	109.753	121.595	97.9101	0.805215	-0.312554	0.0478623	0.577949
4395	Cdk15	0.685274	1.37055	0	0	#NAME?	0.0478629	0.577949
4278	Cd3eap	95.9317	107.69	84.1731	0.781622	-0.355457	0.0480193	0.579415
18785	Shank3	12.1083	9.01336	15.2033	1.68675	0.75425	0.048092	0.579869
11500	Lemd3	17.601	13.9024	21.2995	1.53207	0.615484	0.0481396	0.580021
11946	Magel2	0.673023	0	1.34605	Inf	Inf	0.048265	0.580966
1606	A130049A11Rik	182.321	199.649	164.994	0.826419	-0.275054	0.0483182	0.580966
4113	Ccdc85a	5.43285	3.52	7.34569	2.08684	1.06132	0.0483232	0.580966
21836	Ubxn7	0.985196	1.78935	0.181041	0.101177	-3.30505	0.0486176	0.584081
21527	Tshz2	2.97211	1.47859	4.46563	3.0202	1.59464	0.048711	0.584397
3919	Caskin1	45.9844	52.4421	39.5268	0.753722	-0.407896	0.0487144	0.584397
16563	Pold2	6.32282	8.43765	4.20798	0.498715	-1.00371	0.0487869	0.584842
20865	Tmeff1	1.36727	0.414448	2.32009	5.59802	2.48492	0.048827	0.5849
3097	Atrip	2.70409	4.09344	1.31474	0.321181	-1.63854	0.0488654	0.584937
17123	Psmd8	1.05733	0.186708	1.92796	10.3261	3.36822	0.0490028	0.585885
1383	5430402O13Rik	1.63751	0.576432	2.69859	4.68153	2.22698	0.0490153	0.585885
18076	Rplp2	4.45076	2.64195	6.25957	2.3693	1.24446	0.049271	0.587944
7873	Gcdh	14.2873	18.1438	10.4308	0.574899	-0.798619	0.0492765	0.587944
3845	Camkk2	3.6395	2.01669	5.26231	2.60937	1.3837	0.0493123	0.587944
13087	Mllt10	99.5594	109.958	89.1605	0.810857	-0.30248	0.0493295	0.587944
13201	Mpp2	1.37236	0.414448	2.33026	5.62257	2.49123	0.0493678	0.587977
970	4930452B06Rik	1.65878	2.74907	0.568477	0.206789	-2.27377	0.0495223	0.589394
2886	Arvcf	305.805	350.406	261.204	0.745433	-0.423849	0.0496439	0.590417
13420	Mtg1	270.97	245.973	295.966	1.20325	0.266932	0.0497016	0.590679
19659	Sox11	20.7081	16.5531	24.8632	1.50202	0.586907	0.0497953	0.591368
21684	Tusc1	2.73579	1.41491	4.05666	2.86708	1.51958	0.049879	0.591846
16718	Ppp1r13b	7.96437	10.4511	5.47767	0.524126	-0.932013	0.0499143	0.591846
3299	BC056474	2.67682	4.00307	1.35057	0.337384	-1.56754	0.0499556	0.591846
21007	Tmem239	16.5312	12.7795	20.2829	1.58714	0.66643	0.0500319	0.591846
5807	Ddx23	5.45148	2.84303	8.05992	2.83497	1.50334	0.0500467	0.591846
20333	Taf6	387.816	420.999	354.633	0.842362	-0.247488	0.0500499	0.591846
9290	Gmpr2	42.3517	48.6129	36.0904	0.742403	-0.429725	0.0500921	0.591922
12023	Map6d1	8.48445	5.89683	11.0721	1.87763	0.908916	0.0502042	0.592669
6710	Engase	21.1463	17.149	25.1436	1.46618	0.552063	0.0502268	0.592669
9989	Hist1h2ae	2.32394	3.50172	1.14616	0.327314	-1.61125	0.0502794	0.592768
23416	Zyx	1.27669	2.18478	0.368604	0.168714	-2.56734	0.0503067	0.592768
11716	Lrrc14b	301.318	275.848	326.787	1.18466	0.244476	0.0503675	0.593062
8579	Gm16596	608.123	557.749	658.498	1.18064	0.239564	0.05087	0.598328
6934	Eya3	2.03548	0.850624	3.22034	3.78585	1.92062	0.050887	0.598328
19090	Slc30a1	12.2222	9.14042	15.304	1.67433	0.743581	0.0510213	0.599016
3673	C1ql3	15.1876	18.4031	11.9721	0.65055	-0.620269	0.05105	0.599016
16044	Pdxdc1	324.854	353.151	296.557	0.839745	-0.251976	0.0510586	0.599016
7559	Folr2	8.82856	11.24	6.4171	0.570916	-0.80865	0.0510901	0.599016
1246	4932441J04Rik	3.41904	1.8415	4.99657	2.71331	1.44005	0.0512078	0.599971
3899	Car9	5.34526	7.24127	3.44925	0.476332	-1.06996	0.051497	0.602934
16167	Phc2	4.14613	2.37943	5.91282	2.48497	1.31323	0.0515691	0.602947
593	2310033P09Rik	19.5825	15.6274	23.5377	1.50618	0.590896	0.051571	0.602947
5595	D14Abb1e	63.8158	71.4528	56.1788	0.786236	-0.346967	0.051655	0.603128
13903	Nfkb2	51.9531	60.2095	43.6967	0.725744	-0.462468	0.0516593	0.603128
10750	Itgb1bp1	101.784	111.975	91.5918	0.817965	-0.289889	0.0517175	0.603383
20584	Tenc1	5.10007	6.95432	3.24583	0.466736	-1.09932	0.0520029	0.606286
13150	Mob3c	3.54332	5.16745	1.91919	0.3714	-1.42896	0.0520477	0.606381
15973	Pdcd7	3.6603	2.07528	5.24532	2.52752	1.33772	0.0520893	0.606439
1430	5830418P13Rik	29.7858	38.6088	20.9627	0.542952	-0.881103	0.0521968	0.607264
16844	Prepl	9.68646	12.1996	7.17329	0.587993	-0.76613	0.0523267	0.607777
15898	Pcdhga12	14.1463	10.4366	17.856	1.7109	0.774756	0.0523406	0.607777
17008	Prrt1	20.4975	16.5807	24.4143	1.47245	0.558218	0.0523509	0.607777
10034	Hist2h2aa2	1.04666	1.89004	0.203274	0.107551	-3.21691	0.0524439	0.60843
3604	Btbd3	1.75165	2.9368	0.566495	0.192895	-2.37411	0.0524953	0.6086
4171	Ccnd2	3.98919	2.27124	5.70714	2.51279	1.32929	0.0526254	0.609682
23338	Zmat3	22.531	17.6829	27.3791	1.54834	0.630726	0.0527281	0.610445
5727	Dcaf12l1	12.4233	9.22175	15.6248	1.69434	0.760722	0.0527776	0.610592
8297	Gm12709	426.784	391.176	462.393	1.18206	0.241302	0.052956	0.611543
798	3110082J24Rik	37.002	42.3971	31.607	0.7455	-0.42372	0.0529578	0.611543
17199	Ptplad2	15.5867	12.3168	18.8565	1.53095	0.614427	0.0529706	0.611543
5305	Ctbs	22.0085	25.8682	18.1488	0.70159	-0.5113	0.0530887	0.612464
9860	Hcst	0.700343	1.40069	0	0	#NAME?	0.0531243	0.612464
14125	Npm1	6.85672	8.91205	4.8014	0.538754	-0.892302	0.053206	0.612979
6810	Ercc2	31.6523	36.7013	26.6034	0.724864	-0.464218	0.0533158	0.613818
7124	Fam19a5	9.52566	6.69731	12.354	1.84462	0.883325	0.0535003	0.615169
749	2810459M11Rik	4.08282	5.60889	2.55676	0.45584	-1.1334	0.0535075	0.615169
1635	A330050B17Rik	34.0878	39.9308	28.2447	0.707342	-0.499521	0.0536446	0.616318
1613	A230046K03Rik	2.61451	3.8228	1.40622	0.367852	-1.4428	0.0537038	0.616392
79	1500004A13Rik	54.664	62.4921	46.836	0.749471	-0.416056	0.0537255	0.616392
16845	Prex1	4.22327	2.5312	5.91533	2.33696	1.22464	0.0537844	0.616545
17466	Rap1gap2	1.66572	0.605947	2.72548	4.49789	2.16925	0.053844	0.616545
17472	Rapgef2	3.67953	2.1078	5.25126	2.49135	1.31693	0.0538781	0.616545
9543	Grb7	4.1097	2.39428	5.82512	2.43294	1.2827	0.0539177	0.616545
4442	Cdsn	2.22896	3.47835	0.979566	0.281618	-1.82819	0.0539249	0.616545
77	1300018J18Rik	378.824	410.22	347.428	0.846932	-0.239683	0.0539678	0.61661
974	4930453L07Rik	1.88574	3.18276	0.588728	0.184974	-2.43461	0.0541203	0.617437
13211	Mpst	5.50178	7.29156	3.71201	0.509083	-0.974028	0.0541255	0.617437
22814	Zbtb2	1.61067	0.534777	2.68656	5.0237	2.32875	0.054152	0.617437
11016	Khdrbs2	0.672017	1.34403	0	0	#NAME?	0.0542457	0.61808
16801	Pram1	45.7112	52.0188	39.4035	0.757486	-0.400708	0.0543885	0.619123
1929	Abi3	269.553	246.19	292.915	1.18979	0.250709	0.054429	0.619123
10100	Hnrnpa2b1	18.2151	21.8807	14.5494	0.664943	-0.588698	0.0544494	0.619123
5445	Cyhr1	100.964	89.8757	112.052	1.24674	0.318159	0.0545185	0.619257
2877	Arsk	14.367	11.0257	17.7084	1.6061	0.68356	0.0545359	0.619257
21072	Tmem64	4.14314	2.50648	5.7798	2.30594	1.20536	0.0546114	0.61969
20512	Tchh	8.61585	6.10618	11.1255	1.82201	0.865531	0.0546976	0.619865
21345	Trem2	0.643856	1.28771	0	0	#NAME?	0.0547017	0.619865
19343	Smarcd1	24.7965	20.2021	29.391	1.45485	0.54087	0.0547524	0.620016
538	2210013O21Rik	1.75273	2.70907	0.796401	0.293976	-1.76623	0.0548035	0.620171
11063	Kifc3	19.2572	22.9712	15.5432	0.676638	-0.563544	0.0549288	0.620905
8043	Glp1r	1.58325	2.57451	0.591989	0.229943	-2.12065	0.0549433	0.620905
20260	Syt12	7.12131	9.37441	4.86821	0.519309	-0.945335	0.0550346	0.621513
175	1700012B15Rik	467.597	505.701	429.493	0.849303	-0.235649	0.0551398	0.622276
12122	Mboat1	3.79785	5.23881	2.35689	0.449891	-1.15235	0.0552182	0.622736
1973	Acd	22.0614	25.9377	18.185	0.701105	-0.512298	0.0556505	0.627185
6913	Exoc7	0.685265	0	1.37053	Inf	Inf	0.0559445	0.629299
3018	Atp1a1	8.41881	6.056	10.7816	1.78032	0.832136	0.0559454	0.629299
18350	Sbspon	7.74281	5.40916	10.0764	1.86285	0.89751	0.0559574	0.629299
23321	Zic5	14.1135	17.3132	10.9137	0.630366	-0.665739	0.05599	0.629299
13585	Myo1f	0.654718	1.30944	0	0	#NAME?	0.0560526	0.629575
22664	Wnt10a	0.68187	0	1.36374	Inf	Inf	0.0561085	0.629699
3265	BC037034	16.9145	20.4082	13.4207	0.657615	-0.604686	0.0561396	0.629699
11248	Krt23	2.95193	1.30209	4.60178	3.53416	1.82137	0.0563435	0.631558
14143	Nptxr	8.78598	6.13036	11.4416	1.86638	0.900244	0.0564091	0.63166
673	2610027K06Rik	168.557	152.874	184.241	1.20518	0.269245	0.0564288	0.63166
16248	Pigk	2.0625	0.867557	3.25744	3.75472	1.90871	0.0565265	0.632189
1214	4931417G12Rik	3.86724	5.46552	2.26895	0.415138	-1.26834	0.0565525	0.632189
11989	Map1lc3a	5.84827	3.82089	7.87565	2.06121	1.04349	0.0566235	0.632419
259	1700025N23Rik	1.02685	1.84929	0.204412	0.110535	-3.17742	0.0566677	0.632419
19173	Slc43a1	2.65805	3.98902	1.32707	0.332682	-1.58779	0.0567046	0.632419
6100	Dnaja3	0.64569	0	1.29138	Inf	Inf	0.0567257	0.632419
7628	Frg1	1.82838	0.74683	2.90993	3.89637	1.96213	0.0568092	0.632924
1749	AB124611	3.68215	2.10001	5.26429	2.5068	1.32585	0.0570765	0.634857
1440	6030419C18Rik	3.37439	1.90324	4.84555	2.54594	1.3482	0.0570937	0.634857
14155	Nr1d1	4675.93	4338.52	5013.33	1.15554	0.208566	0.0570976	0.634857
10892	Kcng2	5.45534	2.8483	8.06238	2.8306	1.50111	0.0572146	0.635731
3563	Brd8	6.53628	3.66026	9.4123	2.57148	1.3626	0.0573633	0.636513
4379	Cdh6	2.84061	1.4765	4.20472	2.84776	1.50983	0.0573814	0.636513
2643	Aph1c	3.95009	5.55447	2.34571	0.42231	-1.24363	0.0574003	0.636513
19772	Spg11	18.1719	21.5341	14.8096	0.687725	-0.540097	0.0574807	0.636978
16220	Phyhd1	38.7891	44.4081	33.1701	0.746939	-0.420938	0.0575539	0.637216
19859	Sptb	12.9468	9.94389	15.9498	1.60398	0.681656	0.0575791	0.637216
5706	Dazap1	8.21567	5.87573	10.5556	1.79648	0.84517	0.0576578	0.637266
17967	Rnf7	4.44514	6.18276	2.70752	0.437915	-1.19128	0.0576605	0.637266
8148	Gm10548	2.05921	0.370708	3.74771	10.1096	3.33766	0.0577375	0.637692
19200	Slc4a8	17.5121	13.9211	21.103	1.5159	0.600173	0.0579576	0.639696
20048	Stk16	1441.36	1333.43	1549.29	1.16188	0.216461	0.058028	0.640047
4267	Cd300lg	1.25826	0.414448	2.10207	5.07198	2.34255	0.058269	0.641535
16955	Proser2	4.08292	2.55801	5.60782	2.19226	1.13242	0.0582902	0.641535
11612	Lmbr1	7.81139	5.4574	10.1654	1.86268	0.897377	0.0583461	0.641535
1760	AI115009	118.344	105.987	130.702	1.23319	0.302394	0.0583497	0.641535
10117	Hnrpll	35.6207	30.4013	40.84	1.34336	0.42585	0.0583914	0.641535
13286	Mrpl35	3.83219	2.16876	5.49562	2.53398	1.34141	0.0584242	0.641535
1843	Aaed1	3.04729	1.69752	4.39706	2.59029	1.37311	0.0584391	0.641535
17117	Psmd2	13.0493	10.1016	15.9969	1.5836	0.66321	0.0584728	0.641535
6077	Dmtf1	13.753	16.764	10.742	0.640777	-0.642106	0.0585937	0.642294
21211	Tnpo2	71.1193	62.9015	79.3372	1.26129	0.334902	0.0586195	0.642294
19437	Snf8	7.24433	9.23076	5.25791	0.569608	-0.811959	0.0587402	0.643191
17551	Rbm15	2.74961	1.34674	4.15248	3.08336	1.6245	0.0588134	0.643265
3327	Bad	42.6278	48.9621	36.2935	0.741256	-0.431956	0.0588246	0.643265
20188	Sv2a	8.10035	5.55498	10.6457	1.91643	0.93842	0.0589916	0.644666
7221	Fam83g	3.13372	1.61947	4.64796	2.87005	1.52108	0.0590367	0.644733
10890	Kcnf1	46.8186	40.8318	52.8053	1.29324	0.370989	0.0591459	0.645501
4374	Cdh24	5.46245	3.57442	7.35047	2.05641	1.04013	0.0592099	0.645774
23362	Znhit6	2.15998	0.995672	3.32429	3.33874	1.7393	0.0594211	0.647651
4998	Col4a4	0.641002	1.282	0	0	#NAME?	0.0595969	0.647868
3592	Bspry	35.8065	30.7555	40.8575	1.32846	0.409759	0.0596039	0.647868
5782	Ddb2	568.28	612.536	524.024	0.8555	-0.225161	0.0596457	0.647868
14302	Numa1	121.359	108.924	133.793	1.22831	0.296674	0.0596537	0.647868
18757	Sh2d7	97.3603	107.503	87.2171	0.811296	-0.301699	0.0596591	0.647868
216	1700019L03Rik	86.0269	95.3231	76.7307	0.804954	-0.313022	0.0596757	0.647868
4695	Chsy3	3.8861	2.13223	5.63997	2.6451	1.40332	0.0597981	0.648772
15969	Pdcd4	46.3181	52.8685	39.7677	0.7522	-0.410812	0.0599098	0.649219
5764	Dctn1	13.556	10.3405	16.7716	1.62193	0.697713	0.0599176	0.649219
14385	Obox6	7.05418	4.49999	9.60836	2.1352	1.09437	0.06001	0.649466
7244	Fancl	75.4212	84.4904	66.352	0.78532	-0.348647	0.0600189	0.649466
19951	Sst	3.40276	1.83671	4.96881	2.70527	1.43577	0.0600701	0.649596
3577	Brox	1.28351	2.19064	0.37639	0.171817	-2.54105	0.0601946	0.650518
554	2210416O15Rik	39.755	44.9996	34.5104	0.766904	-0.382882	0.0602997	0.650553
7169	Fam43a	4.47479	2.85711	6.09247	2.13239	1.09247	0.060312	0.650553
186	1700015E13Rik	7.59619	5.23006	9.96231	1.90482	0.929653	0.0603275	0.650553
5620	D430019H16Rik	5.51341	3.56104	7.46578	2.09652	1.068	0.0603549	0.650553
7302	Fbxo10	2.41138	1.16003	3.66272	3.15743	1.65875	0.0605993	0.652338
17587	Rbmx2	1.24573	0.368001	2.12346	5.77026	2.52864	0.0605993	0.652338
20138	Sult1a1	14.6127	11.4086	17.8167	1.5617	0.643118	0.0607276	0.652605
20653	Tfip11	283.471	307.357	259.585	0.844573	-0.243706	0.0607556	0.652605
19914	Srrm3	9.65349	6.68111	12.6259	1.88978	0.918222	0.06076	0.652605
13724	Ncbp1	12.0577	14.5938	9.52153	0.652437	-0.61609	0.0607816	0.652605
3418	Bcl9l	1.81589	0.738709	2.89308	3.9164	1.96953	0.0609492	0.653595
3569	Bri3	23.2872	27.2884	19.2861	0.70675	-0.500728	0.0609527	0.653595
22964	Zfp182	4.30191	2.60092	6.0029	2.308	1.20664	0.0610603	0.654325
17735	Rgs17	4.8264	2.91	6.7428	2.31711	1.21233	0.0611445	0.654803
11719	Lrrc16b	15.2888	11.8923	18.6853	1.5712	0.65187	0.0612685	0.655475
10369	Ifi35	3.05618	4.44005	1.67231	0.376642	-1.40873	0.0612863	0.655475
17241	Ptrf	9.27737	11.5879	6.96688	0.601222	-0.734029	0.0613608	0.655848
21988	Usp3	8.4667	6.06229	10.8711	1.79324	0.842566	0.0615118	0.656953
5432	Cyb5r3	187.897	216.664	159.129	0.73445	-0.445265	0.0615435	0.656953
17297	Qars	16.8974	20.1482	13.6467	0.677315	-0.562101	0.0615918	0.657045
8184	Gm10785	225.629	244.631	206.627	0.844648	-0.243579	0.0616939	0.657711
1811	AU022754	32.1475	27.2562	37.0388	1.35891	0.442453	0.0617707	0.658106
12285	Mettl25	25.2592	21.2752	29.2432	1.37452	0.458928	0.0619182	0.658971
16774	Ppp3cb	6.10174	3.90117	8.3023	2.12816	1.0896	0.0619314	0.658971
17898	Rnf114	76.8071	67.1646	86.4495	1.28713	0.364157	0.0619997	0.659274
9468	Gpr25	14.2592	11.1637	17.3546	1.55455	0.636498	0.062081	0.659715
5317	Ctgf	43.3625	37.324	49.401	1.32357	0.404439	0.0621222	0.65973
1592	9830001H06Rik	6.05081	4.11066	7.99096	1.94396	0.958998	0.0623126	0.661328
7705	Fxyd7	6.96616	4.18206	9.75027	2.33145	1.22123	0.0625199	0.662668
4902	Cnih	4.72711	6.42017	3.03405	0.472581	-1.08137	0.0625359	0.662668
4613	Chd7	2.05822	0.928124	3.18832	3.43523	1.78041	0.0625855	0.662668
7190	Fam60a	1.74961	2.76853	0.730687	0.263926	-1.9218	0.0626175	0.662668
3668	C1qb	0.696905	1.39381	0	0	#NAME?	0.0626388	0.662668
2538	Ankrd44	0.676808	1.35362	0	0	#NAME?	0.0627039	0.662829
16674	Ppfia3	4.72507	2.86461	6.58554	2.29893	1.20096	0.0627341	0.662829
21318	Trak2	2.41	0.912361	3.90763	4.28299	2.09862	0.0628426	0.663552
19099	Slc30a9	2.41231	1.08586	3.73876	3.44312	1.78372	0.0629823	0.664241
1807	AU021063	90.5812	80.9759	100.187	1.23724	0.307126	0.0630195	0.664241
9541	Grb14	12.6055	9.72808	15.483	1.59158	0.670456	0.0630281	0.664241
21188	Tnik	21.0913	25.4041	16.7786	0.660467	-0.598442	0.0631895	0.665518
2368	Aldh6a1	70.0023	78.5685	61.4361	0.781943	-0.354864	0.0633586	0.666875
7001	Fam108a	3.47796	1.99135	4.96457	2.49307	1.31792	0.0635501	0.668312
5804	Ddx19b	2.23689	3.30751	1.16627	0.352612	-1.50385	0.0636656	0.668312
20916	Tmem151a	8.37111	6.12355	10.6187	1.73407	0.794163	0.0636796	0.668312
13268	Mrpl15	0.669194	0	1.33839	Inf	Inf	0.0637549	0.668312
5299	Cstf3	57.3181	64.0707	50.5656	0.789215	-0.34151	0.0637612	0.668312
22491	Vsnl1	5.30921	3.25462	7.3638	2.26257	1.17796	0.0638094	0.668312
20327	Taf2	3.0155	1.62528	4.40572	2.71074	1.43869	0.0638431	0.668312
22767	Yipf2	795.648	856.131	735.165	0.858706	-0.219764	0.0638526	0.668312
19699	Spag17	81.3737	90.1842	72.5632	0.804611	-0.313637	0.0638689	0.668312
18557	Sema7a	1.91228	0.787241	3.03731	3.85818	1.94792	0.063917	0.668312
1096	4930529M08Rik	1.83794	2.89621	0.779678	0.269206	-1.89322	0.0639388	0.668312
15974	Pdcl	1.65948	2.72812	0.590851	0.216578	-2.20704	0.0640907	0.669477
2208	Aebp1	17.9397	21.711	14.1685	0.652597	-0.615737	0.0641626	0.669583
21978	Usp2	5.73154	7.52132	3.94177	0.52408	-0.932141	0.0642037	0.669583
6259	Dscam	1.78589	0.757726	2.81405	3.71382	1.8929	0.0642221	0.669583
7222	Fam83h	3.09053	1.79985	4.38122	2.43422	1.28346	0.0644563	0.671258
6125	Dnajc19	160.656	174.819	146.494	0.837977	-0.255018	0.0644992	0.671258
18745	Sgtb	1.23166	2.05564	0.407687	0.198326	-2.33406	0.0645043	0.671258
7943	Gga2	9.20928	11.7695	6.64904	0.564937	-0.823837	0.0645659	0.671477
1184	4930581F22Rik	60.4108	67.3839	53.4377	0.793033	-0.334547	0.0646981	0.67243
17225	Ptprf	3.07558	1.69064	4.46051	2.63836	1.39964	0.0648147	0.672935
14242	Nt5e	4.63509	2.93337	6.33681	2.16025	1.1112	0.0648558	0.672935
5578	D030025P21Rik	3.49035	1.78833	5.19238	2.90348	1.53779	0.0648685	0.672935
5959	Dhcr24	3.31849	1.82936	4.80761	2.62803	1.39398	0.0650646	0.674546
18907	Slc10a5	3.43368	4.95609	1.91126	0.385639	-1.37468	0.0652208	0.675488
21131	Tmsb10	40.4473	30.8988	49.9959	1.61806	0.694261	0.0652879	0.675488
19110	Slc35a4	97.5468	87.6822	107.411	1.22501	0.292789	0.0653832	0.675488
13974	Nkpd1	10.4143	7.89944	12.9291	1.63671	0.710799	0.0654021	0.675488
3434	Begain	7.2922	5.23145	9.35295	1.78783	0.838211	0.0654065	0.675488
7995	Gja4	1.24213	2.09668	0.387577	0.184853	-2.43555	0.0654162	0.675488
6980	Fads2	9.90842	7.29343	12.5234	1.71708	0.779958	0.0654735	0.675488
5177	Creld1	14.3856	11.482	17.2892	1.50575	0.590487	0.0654816	0.675488
16580	Polq	58.1401	51.4476	64.8327	1.26017	0.333619	0.065529	0.675557
16186	Phf21a	2.9707	4.43755	1.50384	0.33889	-1.56111	0.0656079	0.675949
1225	4931431C16Rik	101.959	112.033	91.8858	0.820169	-0.286006	0.0657068	0.676547
7034	Fam131b	7.49471	5.4306	9.55883	1.76018	0.815724	0.0658858	0.677868
19404	Sms	3.04532	1.73917	4.35147	2.50203	1.3231	0.0659169	0.677868
3220	BC003965	4.17087	5.73584	2.60591	0.454322	-1.13821	0.0660445	0.678679
4060	Ccdc27	14.5745	17.4861	11.6628	0.666977	-0.58429	0.0661078	0.678679
5001	Col5a1	3.01889	1.62528	4.41251	2.71492	1.44091	0.0661405	0.678679
5714	Dbn1	26.2435	21.7663	30.7207	1.41139	0.497112	0.0661597	0.678679
2204	Adsl	5.80903	3.91496	7.70309	1.9676	0.976439	0.0664609	0.681291
13526	Mybph	1804.06	1681.8	1926.32	1.14539	0.195844	0.0665663	0.681291
23317	Zic1	15.6552	18.8956	12.4148	0.657022	-0.605987	0.0665727	0.681291
6876	Etohd2	375.926	406.281	345.571	0.850572	-0.233495	0.0665788	0.681291
21446	Trmt112	414.568	382.468	446.668	1.16786	0.223864	0.0666746	0.681851
19911	Srrd	249.025	269.838	228.213	0.84574	-0.241714	0.0667187	0.681881
9621	Gspt1	20.3446	24.0533	16.6359	0.691624	-0.531939	0.0667941	0.68197
17828	Rimbp2	1.26211	0.389725	2.1345	5.47693	2.45337	0.0668195	0.68197
6098	Dnaja1	74.4042	82.4633	66.3451	0.804541	-0.313762	0.0668517	0.68197
4927	Cnppd1	10.5955	13.2379	7.95314	0.600785	-0.735079	0.066892	0.68197
1567	9430069I07Rik	72.1636	62.9348	81.3925	1.29328	0.371037	0.0669455	0.682044
858	4921525B02Rik	204.525	187.076	221.975	1.18655	0.246776	0.0669817	0.682044
2156	Adcy7	42.824	48.335	37.3129	0.771963	-0.373396	0.0671364	0.6832
18748	Sh2b3	15.1943	18.5495	11.839	0.638236	-0.647837	0.0671835	0.683259
20787	Tlcd1	0.584196	0	1.16839	Inf	Inf	0.067255	0.683567
9845	Hbs1l	2.78514	1.51516	4.05512	2.67636	1.42027	0.0673445	0.683768
6290	Dtymk	3.84611	5.35997	2.33226	0.435126	-1.2005	0.0673574	0.683768
11520	Lgals2	13.5413	16.5518	10.5307	0.636228	-0.652385	0.0674372	0.684061
10084	Hmha1	1.28641	2.16514	0.407687	0.188296	-2.40893	0.0674701	0.684061
6254	Drosha	4.49918	2.78638	6.21198	2.22941	1.15666	0.0675101	0.684061
8188	Gm10791	61.1803	54.1553	68.2053	1.25944	0.332782	0.0676183	0.684738
6572	Eif2ak1	9.00264	11.3378	6.66746	0.588072	-0.765934	0.067703	0.685177
5240	Csda	11.1804	7.98725	14.3735	1.79955	0.847636	0.0680788	0.688297
16636	Pou2f2	3.58979	2.23229	4.9473	2.21624	1.14812	0.0680943	0.688297
20927	Tmem167	0.912526	1.62064	0.204412	0.126131	-2.98701	0.0681581	0.688394
11422	Lats1	1.48673	2.40371	0.569756	0.237032	-2.07685	0.0681901	0.688394
21510	Tsc22d1	8.04038	5.80818	10.2726	1.76864	0.822642	0.0682286	0.688394
17508	Rasl10b	13.0526	9.87781	16.2273	1.64281	0.716163	0.0683057	0.688752
5245	Csf1r	1.48137	2.36297	0.599774	0.253822	-1.97811	0.0684371	0.689658
1938	Abr	11.1445	8.62586	13.6631	1.58396	0.663539	0.0685129	0.690002
448	1700120K04Rik	10.8816	14.3666	7.39666	0.514852	-0.95777	0.0688571	0.692796
1150	4930563E22Rik	22.7373	18.8953	26.5792	1.40665	0.492268	0.068874	0.692796
10176	Hpdl	4.80971	3.07706	6.54235	2.12617	1.08826	0.0689475	0.692796
3712	C330021F23Rik	21.5588	17.5958	25.5217	1.45044	0.536492	0.0689966	0.692796
6798	Epyc	16.5008	12.9543	20.0474	1.54755	0.629987	0.0689994	0.692796
6978	Fadd	0.586162	1.17232	0	0	#NAME?	0.0691122	0.693207
3430	Bdnf	4.69578	3.01537	6.37619	2.11457	1.08036	0.0691401	0.693207
11224	Kpnb1	22.8198	26.5162	19.1234	0.721199	-0.47153	0.0691659	0.693207
6690	Eml5	469.735	505.236	434.234	0.859469	-0.218482	0.069293	0.694061
3562	Brd7	12.6658	9.93299	15.3986	1.55024	0.632495	0.0694965	0.695679
4750	Clcn2	179.417	164.269	194.566	1.18443	0.244199	0.0695964	0.696259
18994	Slc22a5	0.684232	1.36846	0	0	#NAME?	0.069832	0.698193
[truncated: 21,763 more rows]
